# Supplementary material for: Genomic Surveillance of Vancomycin-Resistant Enterococcus faecium Reveals Spread of a Linear Plasmid Conferring a Nutrient Utilization Advantage
Source: mBio. 2022 Mar 28;13(2):e03771-21. doi: 10.1128/mbio.03771-21 (PMC9040824; doi:10.1128/mbio.03771-21)
Supplement: DATA SET S1 [file mbio.03771-21-sd001.xlsx]

## Sheet: 1 VREfm USZ
Isolate	Sampling date	Sample site	Case	Sequence type	Vancomycin genotype	Vancomycin transposon variant	Transfer (country)	Daptomycin MIC	Daptomycin treatment	Phylogenomic cluster	Carries pELF_USZ
VRE1_P1	Oct-2014	Tracheal swab	colonization	203	vanA	1B	no	2	after	9	no
VRE2_P2	Nov-2014	Urine	colonization	17	vanA	3B	USA	1	-	singleton	no
VRE3_P3	Jan-2015	Urine	colonization	789	vanA	3A	no	1	-	singleton	no
VRE4_P4	Mar-2015	Tracheal swab	colonization	117	vanB	4A	Switzerland	1	-	singleton	no
VRE5_P5	Sep-2015	Superficial wound	infection	203	vanA	1A	no	1	after	10	no
VRE6_P6	Oct-2015	Catheter	colonization	203	vanA	1A	no	1	-	10	no
VRE7_P7	Oct-2015	Urine	colonization	203	vanA	1A	no	0.5	before	10	no
VRE8_P8	Mar-2016	Perianal swab	colonization	203	vanA	1A	no	0.75	-	10	no
VRE9_P9	Mar-2016	Inguinal swab	colonization	203	vanA	1A	no	0.75	after	10	no
VRE10_P10_01	Mar-2016	Superficial wound	colonization	203	vanA	1A	no	0.75	before	10	no
VRE11_P11	Apr-2016	Urine	infection	80	vanA	1B	no	0.75	-	singleton	no
VRE12_P12	Apr-2016	Urine	colonization	203	vanA	1A	no	1	-	10	no
VRE13_P13	Apr-2016	Urine	colonization	203	vanA	1A	no	0.75	-	10	no
VRE14_P14_01	May-2016	Inguinal swab	colonization	203	vanA	1A	no	1	-	10	no
VRE15_P15	May-2016	Urine	colonization	117	vanA	1A	no	1	-	singleton	no
VRE16_P16	Jun-2016	Inguinal swab	colonization	203	vanA	1A	no	1	-	10	no
VRE17_P17	Jul-2016	Urine	colonization	192	vanA	1B	no	0.5	-	2	no
VRE18_P18_01	Jul-2016	Percutaneous biliary drainage	infection	203	vanA	1A	no	3	before and after	10	no
VRE19_P19	Jul-2016	Rectal swab	colonization	192	vanA	1B	no	0.5	-	2	no
VRE20_P20	Aug-2016	Inguinal/rectal swab	infection	117	vanA	1A	no	0.5	-	5	no
VRE21_P21	Aug-2016	Inguinal/rectal swab	colonization	992	vanA	3C	Serbia	0.5	-	singleton	no
VRE22_P22	Aug-2016	Abdomen	infection	117	vanA	1A	no	0.25	after	5	no
VRE23_P23	Aug-2016	Urine	infection	203	vanA	1A	no	1	after	10	no
VRE24_P24	Aug-2016	Rectal swab	colonization	117	vanB	4D	Switzerland	1	-	4	no
VRE25_P25	Oct-2016	Rectal swab	infection	203	vanA	1A	no	1	after	10	no
VRE26_P26_01	Oct-2016	Inguinal swab	colonization	80	vanA	1B	no	0.5	-	7	no
VRE27_P27	Nov-2016	Urine	colonization	80	vanA	3A	no	0.75	-	singleton	no
VRE28_P28	Nov-2016	Inguinal swab	colonization	117	vanB	4B	Germany	0.75	-	3	no
VRE29_P29	Dec-2016	Abdomen	colonization	203	vanA	1A	no	1	-	10	no
VRE30_P30	Dec-2016	Urine	colonization	117	vanA	1A	no	1	-	6	no
VRE31_P31	Jan-2017	Rectal swab	colonization	203	vanA	1B	Kosovo	2	-	9	no
VRE32_P32	Feb-2017	Inguinal/rectal swab	colonization	117	vanA	1A	no	2	before	6	yes
VRE33_P33	Feb-2017	Abdomen	infection	192	vanA	1B	Switzerland	1.5	before and after	2	no
VRE34_P34	Mar-2017	Rectal swab	infection	80	vanA	2	Thailand	1	before	1	no
VRE35_P35	Mar-2017	Rectal swab	infection	80	vanA	2	no	12	before and after	1	no
VRE36_P36	Apr-2017	Deep wound	infection	117	vanA	1A	no	1.5	after	6	no
VRE37_P18_02	Apr-2017	Catheter	infection	80	vanA	1A	no	1.5	after	8	no
VRE38_P37	Apr-2017	Abdomen	infection	117	vanB	4E	Switzerland	0.38	-	4	no
VRE39_P10_02	May-2017	Inguinal swab	colonization	117	vanA	1A	no	1	-	6	no
VRE40_P38	May-2017	Abdomen	infection	117	vanB	4E	no	0.38	after	4	no
VRE41_P18_03	May-2017	Blood culture	infection	80	vanA	1A	no	2	before and after	8	no
VRE42_P26_02	May-2017	Rectal swab	colonization	80	vanA	1B	no	1.5	-	7	no
VRE43_P39	Jun-2017	Rectal swab	colonization	117	vanB	4C	Germany	1.5	before	3	no
VRE44_P40	Jun-2017	Urine	colonization	203	vanA	1C	Turkey	2	-	singleton	no
VRE45_P18_04	Jul-2017	Blood culture	infection	80	vanA	1A	no	2	before	8	no
VRE46_P41_01	Jul-2017	Rectal swab	colonization	117	vanA	2	no	1	-	6	yes
VRE47_P41_02	Jul-2017	Inguinal swab	colonization	117	vanA	2	no	1	-	6	no
VRE48_P42	Jul-2017	Inguinal swab	infection	80	vanA	3C	Serbia	1.5	after	singleton	no
VRE49_P41_03	Sep-2017	Inguinal swab	colonization	117	vanA	2	no	1	-	6	no
VRE50_P43	Sep-2017	Inguinal swab	colonization	203	vanA	1B	Kosovo	1.5	-	9	no
VRE51_P44	Nov-2017	Inguinal swab	colonization	203	vanA	1D	Turkey	1	-	9	no
VRE52_P45	Jan-2018	Inguinal swab	infection	203	vanA	1A	Switzerland	3	before	10	yes
VRE53_P46	Jan-2018	Superficial wound	colonization	203	vanA	1A	no	3	after	10	yes
VRE54_P47	Jan-2018	Perianal swab	infection	203	vanA	1A	no	3	after	10	yes
VRE55_P48	Jan-2018	Inguinal swab	colonization	1336	vanA	3D	Brazil	0.094	-	singleton	no
VRE56_P49	Jan-2018	Urine	colonization	203	vanA	1A	no	3	-	10	yes
VRE57_P50	Jan-2018	Urine	colonization	203	vanA	1A	no	4	-	10	yes
VRE58_P51	Jan-2018	Urine	infection	203	vanA	1A	no	3	after	10	yes
VRE59_P52	Jan-2018	Rectal swab	colonization	203	vanA	1A	no	4	before and after	10	yes
VRE60_P53	Jan-2018	Rectal swab	colonization	203	vanA	1A	no	3	-	10	yes
VRE61_P54	Jan-2018	Pooled swab	colonization	203	vanA	1A	no	4	-	10	yes
VRE62_P55	Jan-2018	Rectal swab	colonization	203	vanA	1A	no	3	-	10	yes
VRE63_P56	Jan-2018	Blood culture	infection	203	vanA	1A	Switzerland	3	after	10	yes
VRE64_P57	Jan-2018	Inguinal/rectal swab	colonization	203	vanA	1A	no	3	-	10	yes
VRE65_P58	Jan-2018	Rectal swab	colonization	203	vanA	1A	no	3	-	10	yes
VRE66_P59	Jan-2018	Urine	colonization	203	vanA	1A	no	4	-	10	yes
VRE67_P60	Feb-2018	Superficial wound	infection	203	vanA	1A	no	3	before and after	10	no
VRE68_P61	Feb-2018	Urine	colonization	203	vanA	1A	no	3	-	10	yes
VRE69_P14_02	Feb-2018	Urine	infection	203	vanA	1A	no	4	after	10	yes
Metadata of the isolates. For each isolate, the date of sampling, sampling site and whether the strain caused an infection or only colonized the patient are given in the columns 2-4. The sequence type (ST) and the vancomycin (Van) genotype determined with routine molecular genotyping and confirmed in silico using mlst (https://github.com/tseemann/mlst) and SRST2 respectively, are given in column …

## Sheet: 2 VREfm USZ in global context
Isolate	Year	Country	ST	Assembly accession	Source	Study/clade
EnGen0003	2001	IRL	163	GCF_000321865.1	Non-hospitalized individual	Lebreton et al. , Clade B
Com12	2006	USA	107	GCF_000157635.1	Non-hospitalized individual	Lebreton et al. , Clade B
EnGen0056	2000	NLD	327	GCF_000322265.1	Hospitalized patient	Lebreton et al. , Clade B
EnGen0047	2004	NLD	328	GCF_000322305.1	Hospitalized patient	Lebreton et al. , Clade B
1_141_733	2005	USA	327	GCF_000157575.1	Hospitalized patient	Lebreton et al. , Clade B
EnGen0038	2006	NLD	331	GCF_000322225.1	Hospitalized patient	Lebreton et al. , Clade B
Com15	2007	USA	583	GCF_000157655.1	Non-hospitalized individual	Lebreton et al. , Clade B
EnGen0042	2001	ESP	289	GCF_000322085.1	Hospitalized patient	Lebreton et al. , Clade B
E980	1998	NLD	94	GCF_000172615.1	Non-hospitalized individual	Lebreton et al. , Clade B
EnGen0033	2000	DEU	299	GCF_000322125.1	Hospitalized patient	Lebreton et al. , Clade B
EnGen0015	1998	NLD	61	GCF_000321625.1	Non-hospitalized individual	Lebreton et al. , Clade B
EnGen0028	1956	NOR	75	GCF_000321885.1	Cheese	Lebreton et al. , Clade B
LCT-EF90	nd	CHI	76	GCF_000258325.1	Laboratory strain	Lebreton et al. , Clade B
EnGen0029	1964	NOR	77	GCF_000321905.1	Fish burger	Lebreton et al. , Clade B
EnGen0026	2000	DEU	296	GCF_000322145.1	Hospitalized patient	Lebreton et al. , Clade B
1_231_408	2005	USA	582	GCF_000157615.1	Hospitalized patient	Lebreton et al., Clade RecA1-B
EnGen0002	2001	USA	117	GCF_000321665.1	Hospitalized patient	Lebreton et al., Clade RecA1-B
EnGen0013	1997	ISR	80	GCF_000321545.1	Hospitalized patient	Lebreton et al. , Clade A1
1_230_933	2005	USA	18	GCF_000157435.1	Hospitalized patient	Lebreton et al. , Clade A1
EnGen0034	2001	USA	117	GCF_000322205.1	Hospitalized patient	Lebreton et al. , Clade A1
EnGen0046	2006	NLD	78	GCF_000322405.1	Hospitalized patient	Lebreton et al. , Clade A1
U0317	2005	NLD	78	GCF_000172915.1	Hospitalized patient	Lebreton et al. , Clade A1
E4452	2008	NLD	266	GCF_000239115.1	Dog	Lebreton et al. , Clade A1
EnGen0054	1999	ITA	78	GCF_000322345.1	Hospitalized patient	Lebreton et al. , Clade A1
1_231_502	2005	USA	203	GCF_000157535.1	Hospitalized patient	Lebreton et al. , Clade A1
EnGen0049	2010	PRT	78	GCF_000322465.1	Hospitalized patient	Lebreton et al. , Clade A1
EnGen0045	2010	LVA	78	GCF_000322445.1	Hospitalized patient	Lebreton et al. , Clade A1
EnGen0016	2000	GBR	64	GCF_000321725.1	Hospitalized patient	Lebreton et al. , Clade A1
EnGen0036	2002	TZA	18	GCF_000322065.1	Hospitalized patient	Lebreton et al. , Clade A1
EnGen0030	2002	NLD	325	GCF_000322245.1	Hospitalized patient	Lebreton et al. , Clade A1
E4453	2008	NLD	192	GCF_000239095.1	Dog	Lebreton et al. , Clade A1
EnGen0051	2002	DEU	78	GCF_000322365.1	Hospitalized patient	Lebreton et al. , Clade A1
EnGen0050	2005	HUN	78	GCF_000322385.1	Hospitalized patient	Lebreton et al. , Clade A1
1_231_410	2005	USA	17	GCF_000157595.1	Hospitalized patient	Lebreton et al. , Clade A1
Aus0004	1998	AUS	17	GCF_000250945.1	Hospitalized patient	Lebreton et al. , Clade A1
C68	1996	USA	16	GCF_000160315.2	Hospitalized patient	Lebreton et al. , Clade A1
E1162	1997	FRA	17	GCF_000172675.1	Hospitalized patient	Lebreton et al. , Clade A1
EnGen0057	2008	DNK	78	GCF_000322425.1	Dog	Lebreton et al. , Clade A1
EnGen0018	2001	ZAF	159	GCF_000321825.1	Ostrich	Lebreton et al. , Clade A2
EnGen0031	1960	NLD	22	GCF_000321965.1	Hospitalized patient	Lebreton et al. , Clade A2
EnGen0007	2001	DEU	160	GCF_000321845.1	Mini pig	Lebreton et al. , Clade A2
EnGen0017	1998	NLD	92	GCF_000321645.1	Non-hospitalized individual	Lebreton et al. , Clade A2
EnGen0025	1965	NLD	92	GCF_000321985.1	Hospitalized patient	Lebreton et al. , Clade A2
EnGen0009	1994	BEL	21	GCF_000321765.1	Bison	Lebreton et al. , Clade A2
E1071	2000	NLD	32	GCF_000172655.1	Hospitalized patient	Lebreton et al. , Clade A2
EnGen0032	1959	NLD	104	GCF_000321945.1	Mouse	Lebreton et al. , Clade A2
D344SRF	nd	USA	25	GCF_000176295.1	Laboratory strain	Lebreton et al. , Clade A2
TC6	nd	USA	25	GCF_000161855.1	Laboratory strain	Lebreton et al. , Clade A2
EnGen0011	1998	FRA	26	GCF_000321685.1	Hospitalized patient	Lebreton et al. , Clade A2
E1636	1961	NLD	106	GCF_000172835.1	Hospitalized patient	Lebreton et al. , Clade A2
EnGen0010	1996	NLD	26	GCF_000321505.1	Turkey	Lebreton et al. , Clade A2
EnGen0048	2004	SWE	310	GCF_000322325.1	Chicken	Lebreton et al. , Clade A2
EnGen0005	1992	GBR	9	GCF_000321465.1	Chicken	Lebreton et al. , Clade A2
EnGen0022	1996	NLD	9	GCF_000321525.1	Turkey	Lebreton et al. , Clade A2
EnGen0043	2004	NLD	12	GCF_000322185.1	Chicken	Lebreton et al. , Clade A2
EnGen0027	1957	NLD	67	GCF_000321925.1	Hospitalized patient	Lebreton et al. , Clade A2
EnGen0001	1995	BEL	158	GCF_000321805.1	Chicken	Lebreton et al. , Clade A2
E1679	1998	BRA	114	GCF_000172875.1	Hospitalized patient	Lebreton et al. , Clade A2
EnGen0024	2001	NLD	210	GCF_000322105.1	Hospitalized patient	Lebreton et al. , Clade A2
EnGen0020	1995	BEL	27	GCF_000321785.1	Dog	Lebreton et al. , Clade A2
EnGen0012	1995	NLD	27	GCF_000321485.1	Hospitalized patient	Lebreton et al. , Clade A2
EnGen0044	2001	DNK	27	GCF_000322165.1	Poultry	Lebreton et al. , Clade A2
1_231_501	2005	USA	52	GCF_000157555.1	Hospitalized patient	Lebreton et al. , Clade A2
EnGen0004	1998	ESP	127	GCF_000321705.1	Hospitalized patient	Lebreton et al. , Clade A2
EnGen0052	2002	NLD	332	GCF_000322285.1	Hospitalized patient	Lebreton et al. , Clade A2
EnGen0039	1981	NLD	69	GCF_000322025.1	River water	Lebreton et al. , Clade A2
EnGen0019	1995	DEU	151	GCF_000321585.1	Pig	Lebreton et al. , Clade A2
EnGen0040	1982	NLD	66	GCF_000322045.1	River water	Lebreton et al. , Clade A2
EnGen0008	1995	ESP	5	GCF_000321605.1	Pig	Lebreton et al. , Clade A2
EnGen0021	2002	NLD	5	GCF_000321745.1	Hospitalized patient	Lebreton et al. , Clade A2
E1039	1998	NLD	42	GCF_000174935.1	Non-hospitalized individual	Lebreton et al. , Clade A2
EnGen0014	1995	BEL	150	GCF_000321565.1	Pig	Lebreton et al. , Clade A2
EnGen0035	1979	NLD	66	GCF_000322005.1	Hospitalized patient	Lebreton et al. , Clade A2
USZ_VRE1_P1	2014	CH	203		Hospitalized patient	Boumasmoud et al.
USZ_VRE2_P2	2014	CH	17		Hospitalized patient	Boumasmoud et al.
USZ_VRE3_P3	2015	CH	789		Hospitalized patient	Boumasmoud et al.
USZ_VRE4_P4	2015	CH	117		Hospitalized patient	Boumasmoud et al.
USZ_VRE5_P5	2015	CH	203	GCF_907176135.1	Hospitalized patient	Boumasmoud et al.
USZ_VRE6_P6	2015	CH	203		Hospitalized patient	Boumasmoud et al.
USZ_VRE7_P7	2015	CH	203		Hospitalized patient	Boumasmoud et al.
USZ_VRE8_P8	2016	CH	203		Hospitalized patient	Boumasmoud et al.
USZ_VRE9_P9	2016	CH	203		Hospitalized patient	Boumasmoud et al.
USZ_VRE10_P10_01	2016	CH	203		Hospitalized patient	Boumasmoud et al.
USZ_VRE11_P11	2016	CH	80		Hospitalized patient	Boumasmoud et al.
USZ_VRE12_P12	2016	CH	203		Hospitalized patient	Boumasmoud et al.
USZ_VRE13_P13	2016	CH	203		Hospitalized patient	Boumasmoud et al.
USZ_VRE14_P14_01	2016	CH	203		Hospitalized patient	Boumasmoud et al.
USZ_VRE15_P15	2016	CH	117		Hospitalized patient	Boumasmoud et al.
USZ_VRE16_P16	2016	CH	203		Hospitalized patient	Boumasmoud et al.
USZ_VRE17_P17	2016	CH	192		Hospitalized patient	Boumasmoud et al.
USZ_VRE18_P18_01	2016	CH	203		Hospitalized patient	Boumasmoud et al.
USZ_VRE19_P19	2016	CH	192		Hospitalized patient	Boumasmoud et al.
USZ_VRE20_P20	2016	CH	117		Hospitalized patient	Boumasmoud et al.
USZ_VRE21_P21	2016	CH	992		Hospitalized patient	Boumasmoud et al.
USZ_VRE22_P22	2016	CH	117		Hospitalized patient	Boumasmoud et al.
USZ_VRE23_P23	2016	CH	203		Hospitalized patient	Boumasmoud et al.
USZ_VRE24_P24	2016	CH	117		Hospitalized patient	Boumasmoud et al.
USZ_VRE25_P25	2016	CH	203		Hospitalized patient	Boumasmoud et al.
USZ_VRE26_P26_01	2016	CH	80		Hospitalized patient	Boumasmoud et al.
USZ_VRE27_P27	2016	CH	80		Hospitalized patient	Boumasmoud et al.
USZ_VRE28_P28	2016	CH	117		Hospitalized patient	Boumasmoud et al.
USZ_VRE29_P29	2016	CH	203		Hospitalized patient	Boumasmoud et al.
USZ_VRE30_P30	2016	CH	117		Hospitalized patient	Boumasmoud et al.
USZ_VRE31_P31	2017	CH	203		Hospitalized patient	Boumasmoud et al.
USZ_VRE32_P32	2017	CH	117	GCF_907165364.1	Hospitalized patient	Boumasmoud et al.
USZ_VRE33_P33	2017	CH	192		Hospitalized patient	Boumasmoud et al.
USZ_VRE34_P34	2017	CH	80		Hospitalized patient	Boumasmoud et al.
USZ_VRE35_P35	2017	CH	80		Hospitalized patient	Boumasmoud et al.
USZ_VRE36_P36	2017	CH	117		Hospitalized patient	Boumasmoud et al.
USZ_VRE37_P18_02	2017	CH	80		Hospitalized patient	Boumasmoud et al.
USZ_VRE38_P37	2017	CH	117		Hospitalized patient	Boumasmoud et al.
USZ_VRE39_P10_02	2017	CH	117		Hospitalized patient	Boumasmoud et al.
USZ_VRE40_P38	2017	CH	117		Hospitalized patient	Boumasmoud et al.
USZ_VRE41_P18_03	2017	CH	80		Hospitalized patient	Boumasmoud et al.
USZ_VRE42_P26_02	2017	CH	80		Hospitalized patient	Boumasmoud et al.
USZ_VRE43_P39	2017	CH	117		Hospitalized patient	Boumasmoud et al.
USZ_VRE44_P40	2017	CH	203		Hospitalized patient	Boumasmoud et al.
USZ_VRE45_P18_04	2017	CH	80		Hospitalized patient	Boumasmoud et al.
USZ_VRE46_P41_01	2017	CH	117		Hospitalized patient	Boumasmoud et al.
USZ_VRE47_P41_02	2017	CH	117		Hospitalized patient	Boumasmoud et al.
USZ_VRE48_P42	2017	CH	80		Hospitalized patient	Boumasmoud et al.
USZ_VRE49_P41_03	2017	CH	117		Hospitalized patient	Boumasmoud et al.
USZ_VRE50_P43	2017	CH	203		Hospitalized patient	Boumasmoud et al.
USZ_VRE51_P44	2017	CH	203		Hospitalized patient	Boumasmoud et al.
USZ_VRE52_P45	2018	CH	203		Hospitalized patient	Boumasmoud et al.
USZ_VRE53_P46	2018	CH	203	GCF_907177285.1	Hospitalized patient	Boumasmoud et al.
USZ_VRE54_P47	2018	CH	203		Hospitalized patient	Boumasmoud et al.
USZ_VRE55_P48	2018	CH	1336		Hospitalized patient	Boumasmoud et al.
USZ_VRE56_P49	2018	CH	203		Hospitalized patient	Boumasmoud et al.
USZ_VRE57_P50	2018	CH	203		Hospitalized patient	Boumasmoud et al.
USZ_VRE58_P51	2018	CH	203		Hospitalized patient	Boumasmoud et al.
USZ_VRE59_P52	2018	CH	203		Hospitalized patient	Boumasmoud et al.
USZ_VRE60_P53	2018	CH	203		Hospitalized patient	Boumasmoud et al.
USZ_VRE61_P54	2018	CH	203		Hospitalized patient	Boumasmoud et al.
USZ_VRE62_P55	2018	CH	203		Hospitalized patient	Boumasmoud et al.
USZ_VRE63_P56	2018	CH	203		Hospitalized patient	Boumasmoud et al.
USZ_VRE64_P57	2018	CH	203		Hospitalized patient	Boumasmoud et al.
USZ_VRE65_P58	2018	CH	203		Hospitalized patient	Boumasmoud et al.
USZ_VRE66_P59	2018	CH	203		Hospitalized patient	Boumasmoud et al.
USZ_VRE67_P60	2018	CH	203	GCF_907176815.1	Hospitalized patient	Boumasmoud et al.
USZ_VRE68_P61	2018	CH	203		Hospitalized patient	Boumasmoud et al.
USZ_VRE69_P14_02	2018	CH	203		Hospitalized patient	Boumasmoud et al.
Reference genomes.
Adapted from Table S1 of Lebreton et al. 2013, which documents the bifurcation of clade A1 from the clades grouping most animal and human commensal strains (Clade A2 and Clade B, respectively).
Clade B was recently assigned to the distinct species Enterococcus lactis.
Rec=recombined A1/B, ST=sequence type

## Sheet: 3 Phylogenomic clusters summary
	Max pairwise distance (# SNPs)
	core	full	full rec filtered	length full (Mb)	timespan (years)	# isolates	links	from phylogenomic analysis
Cluster 1	9	6	6	2.943	0.003	2	between hosts	revealed
Cluster 2	31	81	42	3.081	0.6	3	between hosts	completed
Cluster 3	102	112	36	3.158	0.53	2	between hosts	revealed
Cluster 4	5	234	8	3.072	0.68	3	between hosts	revealed
Cluster 5	1	1	1	3.023	0.03	2	between hosts	revealed
Cluster 6	19	496	22	3.087	0.73	7	between and within-host(s)	completed
Cluster 7	6	4	4	2.968	0.55	2	within-host	confirmed
Cluster 8	1	60	8	2.833	0.2	3	within-host	confirmed
Cluster 9	85	157	63	2.975	2.7	4	between hosts	revealed
Cluster 10	34	22	12	3.008	2.4	31	between hosts	completed
Phylogenomic clusters summary. Phylogenomic clusters were defined based on the core gene alignment. A cutoff of 102 maximum pairwise SNPs was chosen, so that, upon within-cluster full genome comparison followed by recombination filtering, <100 SNPs differentiated pairs of isolates of a same cluster. Here, maximum pairwise distance among isolates based on the following alignment are shown:
1. 1,546,174 bp core gene alignment (core)
2. within-cluster full alignment prior to recombination filtering (full)
3. within-cluster recombination-filtered alignment (full rec filtered)
Following columns show the length of the full alignment in mega base pairs (Mb), timespan from sampling of the first to sampling of the last isolate, number of isolates and whether linked isolates were retrieved from several hosts (between hosts) or from one host (within-host). Cluster 6 included 5 hosts, one of which had 3 isolates sampled longitudinally (between and within-host). Finally, the a…

## Sheet: 4 Clusters pairwise distances
Isolate1	Isolate2	Cluster	Core	Full	Full rec filtered	Epidemiological link
VRE2_P2	VRE2_P2	Singleton	0	0	0	FALSE
VRE55_P48	VRE55_P48	Singleton	0	0	0	FALSE
VRE34_P34	VRE34_P34	Cluster1	0	0	0	FALSE
VRE34_P34	VRE35_P35	Cluster1	9	6	6	FALSE
VRE35_P35	VRE35_P35	Cluster1	0	0	0	FALSE
VRE4_P4	VRE4_P4	Singleton	0	0	0	FALSE
VRE33_P33	VRE17_P17	Cluster2	31	81	42	FALSE
VRE33_P33	VRE19_P19	Cluster2	29	78	39	FALSE
VRE33_P33	VRE33_P33	Cluster2	0	0	0	FALSE
VRE17_P17	VRE17_P17	Cluster2	0	0	0	FALSE
VRE17_P17	VRE19_P19	Cluster2	2	3	3	TRUE
VRE19_P19	VRE19_P19	Cluster2	0	0	0	FALSE
VRE15_P15	VRE15_P15	Singleton	0	0	0	FALSE
VRE28_P28	VRE28_P28	Cluster3	0	0	0	FALSE
VRE28_P28	VRE43_P39	Cluster3	102	112	36	FALSE
VRE43_P39	VRE43_P39	Cluster3	0	0	0	FALSE
VRE24_P24	VRE24_P24	Cluster4	0	0	0	FALSE
VRE24_P24	VRE38_P37	Cluster4	5	234	8	FALSE
VRE24_P24	VRE40_P38	Cluster4	4	234	8	FALSE
VRE38_P37	VRE38_P37	Cluster4	0	0	0	FALSE
VRE38_P37	VRE40_P38	Cluster4	1	2	2	FALSE
VRE40_P38	VRE40_P38	Cluster4	0	0	0	FALSE
VRE20_P20	VRE20_P20	Cluster5	0	0	0	FALSE
VRE20_P20	VRE22_P22	Cluster5	1	1	1	FALSE
VRE22_P22	VRE22_P22	Cluster5	0	0	0	FALSE
VRE32_P32	VRE30_P30	Cluster6	6	101	10	FALSE
VRE32_P32	VRE32_P32	Cluster6	0	0	0	FALSE
VRE32_P32	VRE36_P36	Cluster6	5	431	20	FALSE
VRE32_P32	VRE39_P10_02	Cluster6	6	103	12	FALSE
VRE32_P32	VRE46_P41_01	Cluster6	17	256	10	FALSE
VRE32_P32	VRE47_P41_02	Cluster6	17	257	11	FALSE
VRE32_P32	VRE49_P41_03	Cluster6	19	257	11	FALSE
VRE36_P36	VRE30_P30	Cluster6	5	344	20	FALSE
VRE36_P36	VRE36_P36	Cluster6	0	0	0	FALSE
VRE36_P36	VRE39_P10_02	Cluster6	5	346	22	FALSE
VRE36_P36	VRE46_P41_01	Cluster6	16	495	20	FALSE
VRE36_P36	VRE47_P41_02	Cluster6	16	496	21	FALSE
VRE36_P36	VRE49_P41_03	Cluster6	18	496	21	FALSE
VRE30_P30	VRE30_P30	Cluster6	0	0	0	FALSE
VRE30_P30	VRE39_P10_02	Cluster6	2	2	2	FALSE
VRE30_P30	VRE46_P41_01	Cluster6	13	159	4	FALSE
VRE30_P30	VRE47_P41_02	Cluster6	13	160	5	FALSE
VRE30_P30	VRE49_P41_03	Cluster6	15	160	5	FALSE
VRE39_P10_02	VRE39_P10_02	Cluster6	0	0	0	FALSE
VRE39_P10_02	VRE46_P41_01	Cluster6	13	161	6	FALSE
VRE39_P10_02	VRE47_P41_02	Cluster6	13	162	7	FALSE
VRE39_P10_02	VRE49_P41_03	Cluster6	15	162	7	FALSE
VRE46_P41_01	VRE46_P41_01	Cluster6	0	0	0	FALSE
VRE46_P41_01	VRE47_P41_02	Cluster6	6	1	1	TRUE
VRE46_P41_01	VRE49_P41_03	Cluster6	8	1	1	TRUE
VRE47_P41_02	VRE47_P41_02	Cluster6	0	0	0	FALSE
VRE47_P41_02	VRE49_P41_03	Cluster6	8	2	2	TRUE
VRE49_P41_03	VRE49_P41_03	Cluster6	0	0	0	FALSE
VRE11_P11	VRE11_P11	Singleton	0	0	0	FALSE
VRE27_P27	VRE27_P27	Singleton	0	0	0	FALSE
VRE3_P3	VRE3_P3	Singleton	0	0	0	FALSE
VRE21_P21	VRE21_P21	Singleton	0	0	0	FALSE
VRE48_P42	VRE48_P42	Singleton	0	0	0	FALSE
VRE26_P26_01	VRE26_P26_01	Cluster7	0	0	0	FALSE
VRE26_P26_01	VRE42_P26_02	Cluster7	6	4	4	TRUE
VRE42_P26_02	VRE42_P26_02	Cluster7	0	0	0	FALSE
VRE45_P18_04	VRE37_P18_02	Cluster8	1	60	8	TRUE
VRE45_P18_04	VRE41_P18_03	Cluster8	0	2	2	TRUE
VRE45_P18_04	VRE45_P18_04	Cluster8	0	0	0	FALSE
VRE41_P18_03	VRE37_P18_02	Cluster8	1	60	8	TRUE
VRE41_P18_03	VRE41_P18_03	Cluster8	0	0	0	FALSE
VRE37_P18_02	VRE37_P18_02	Cluster8	0	0	0	FALSE
VRE44_P40	VRE44_P40	Singleton	0	0	0	FALSE
VRE51_P44	VRE1_P1	Cluster9	74	93	63	FALSE
VRE51_P44	VRE31_P31	Cluster9	51	157	58	FALSE
VRE51_P44	VRE50_P43	Cluster9	85	94	58	FALSE
VRE51_P44	VRE51_P44	Cluster9	0	0	0	FALSE
VRE31_P31	VRE1_P1	Cluster9	27	94	25	FALSE
VRE31_P31	VRE31_P31	Cluster9	0	0	0	FALSE
VRE31_P31	VRE50_P43	Cluster9	40	95	20	FALSE
VRE1_P1	VRE1_P1	Cluster9	0	0	0	FALSE
VRE1_P1	VRE50_P43	Cluster9	29	29	23	FALSE
VRE50_P43	VRE50_P43	Cluster9	0	0	0	FALSE
VRE10_P10_01	VRE10_P10_01	Cluster10	0	0	0	FALSE
VRE10_P10_01	VRE12_P12	Cluster10	0	1	1	FALSE
VRE10_P10_01	VRE13_P13	Cluster10	0	1	1	FALSE
VRE10_P10_01	VRE14_P14_01	Cluster10	0	1	1	FALSE
VRE10_P10_01	VRE16_P16	Cluster10	0	16	3	FALSE
VRE10_P10_01	VRE18_P18_01	Cluster10	21	5	5	FALSE
VRE10_P10_01	VRE23_P23	Cluster10	0	2	2	FALSE
VRE10_P10_01	VRE25_P25	Cluster10	0	3	3	FALSE
VRE10_P10_01	VRE29_P29	Cluster10	1	3	3	FALSE
VRE10_P10_01	VRE5_P5	Cluster10	0	3	3	FALSE
VRE10_P10_01	VRE52_P45	Cluster10	3	6	6	FALSE
VRE10_P10_01	VRE53_P46	Cluster10	3	4	4	FALSE
VRE10_P10_01	VRE54_P47	Cluster10	3	4	4	FALSE
VRE10_P10_01	VRE56_P49	Cluster10	4	6	6	FALSE
VRE10_P10_01	VRE57_P50	Cluster10	4	4	4	FALSE
VRE10_P10_01	VRE58_P51	Cluster10	3	4	4	FALSE
VRE10_P10_01	VRE59_P52	Cluster10	3	4	4	FALSE
VRE10_P10_01	VRE6_P6	Cluster10	3	6	6	FALSE
VRE10_P10_01	VRE60_P53	Cluster10	4	5	5	FALSE
VRE10_P10_01	VRE61_P54	Cluster10	4	5	5	FALSE
VRE10_P10_01	VRE62_P55	Cluster10	3	5	5	FALSE
VRE10_P10_01	VRE63_P56	Cluster10	3	5	5	FALSE
VRE10_P10_01	VRE64_P57	Cluster10	13	4	4	FALSE
VRE10_P10_01	VRE65_P58	Cluster10	3	4	4	FALSE
VRE10_P10_01	VRE66_P59	Cluster10	3	4	4	FALSE
VRE10_P10_01	VRE67_P60	Cluster10	4	6	6	FALSE
VRE10_P10_01	VRE68_P61	Cluster10	4	5	5	FALSE
VRE10_P10_01	VRE69_P14_02	Cluster10	8	4	4	FALSE
VRE10_P10_01	VRE7_P7	Cluster10	1	5	5	FALSE
VRE10_P10_01	VRE8_P8	Cluster10	0	1	1	TRUE
VRE10_P10_01	VRE9_P9	Cluster10	0	1	1	TRUE
VRE23_P23	VRE12_P12	Cluster10	0	3	3	FALSE
VRE23_P23	VRE13_P13	Cluster10	0	1	1	FALSE
VRE23_P23	VRE14_P14_01	Cluster10	0	1	1	FALSE
VRE23_P23	VRE16_P16	Cluster10	0	16	3	FALSE
VRE23_P23	VRE18_P18_01	Cluster10	21	5	5	FALSE
VRE23_P23	VRE23_P23	Cluster10	0	0	0	FALSE
VRE23_P23	VRE25_P25	Cluster10	0	5	5	FALSE
VRE23_P23	VRE29_P29	Cluster10	1	3	3	FALSE
VRE23_P23	VRE5_P5	Cluster10	0	5	5	FALSE
VRE23_P23	VRE52_P45	Cluster10	3	6	6	FALSE
VRE23_P23	VRE53_P46	Cluster10	3	4	4	FALSE
VRE23_P23	VRE54_P47	Cluster10	3	4	4	FALSE
VRE23_P23	VRE56_P49	Cluster10	4	6	6	FALSE
VRE23_P23	VRE57_P50	Cluster10	4	4	4	FALSE
VRE23_P23	VRE58_P51	Cluster10	3	4	4	FALSE
VRE23_P23	VRE59_P52	Cluster10	3	4	4	FALSE
VRE23_P23	VRE6_P6	Cluster10	3	8	8	FALSE
VRE23_P23	VRE60_P53	Cluster10	4	5	5	FALSE
VRE23_P23	VRE61_P54	Cluster10	4	5	5	FALSE
VRE23_P23	VRE62_P55	Cluster10	3	5	5	FALSE
VRE23_P23	VRE63_P56	Cluster10	3	5	5	FALSE
VRE23_P23	VRE64_P57	Cluster10	13	4	4	FALSE
VRE23_P23	VRE65_P58	Cluster10	3	4	4	FALSE
VRE23_P23	VRE66_P59	Cluster10	3	4	4	FALSE
VRE23_P23	VRE67_P60	Cluster10	4	6	6	FALSE
VRE23_P23	VRE68_P61	Cluster10	4	5	5	FALSE
VRE23_P23	VRE69_P14_02	Cluster10	8	4	4	FALSE
VRE23_P23	VRE7_P7	Cluster10	1	7	7	FALSE
VRE23_P23	VRE8_P8	Cluster10	0	3	3	FALSE
VRE23_P23	VRE9_P9	Cluster10	0	3	3	FALSE
VRE18_P18_01	VRE12_P12	Cluster10	21	6	6	FALSE
VRE18_P18_01	VRE13_P13	Cluster10	21	4	4	FALSE
VRE18_P18_01	VRE14_P14_01	Cluster10	21	4	4	FALSE
VRE18_P18_01	VRE16_P16	Cluster10	21	19	6	FALSE
VRE18_P18_01	VRE18_P18_01	Cluster10	0	0	0	FALSE
VRE18_P18_01	VRE25_P25	Cluster10	21	8	8	FALSE
VRE18_P18_01	VRE29_P29	Cluster10	22	6	6	FALSE
VRE18_P18_01	VRE5_P5	Cluster10	21	8	8	FALSE
VRE18_P18_01	VRE52_P45	Cluster10	24	9	9	FALSE
VRE18_P18_01	VRE53_P46	Cluster10	24	7	7	FALSE
VRE18_P18_01	VRE54_P47	Cluster10	24	7	7	FALSE
VRE18_P18_01	VRE56_P49	Cluster10	25	9	9	FALSE
VRE18_P18_01	VRE57_P50	Cluster10	25	7	7	FALSE
VRE18_P18_01	VRE58_P51	Cluster10	24	7	7	FALSE
VRE18_P18_01	VRE59_P52	Cluster10	24	7	7	FALSE
VRE18_P18_01	VRE6_P6	Cluster10	24	11	11	FALSE
VRE18_P18_01	VRE60_P53	Cluster10	25	8	8	FALSE
VRE18_P18_01	VRE61_P54	Cluster10	25	8	8	FALSE
VRE18_P18_01	VRE62_P55	Cluster10	24	8	8	FALSE
VRE18_P18_01	VRE63_P56	Cluster10	24	8	8	FALSE
VRE18_P18_01	VRE64_P57	Cluster10	34	7	7	FALSE
VRE18_P18_01	VRE65_P58	Cluster10	24	7	7	FALSE
VRE18_P18_01	VRE66_P59	Cluster10	24	7	7	FALSE
VRE18_P18_01	VRE67_P60	Cluster10	25	9	9	FALSE
VRE18_P18_01	VRE68_P61	Cluster10	25	8	8	FALSE
VRE18_P18_01	VRE69_P14_02	Cluster10	29	7	7	FALSE
VRE18_P18_01	VRE7_P7	Cluster10	22	10	10	FALSE
VRE18_P18_01	VRE8_P8	Cluster10	21	6	6	FALSE
VRE18_P18_01	VRE9_P9	Cluster10	21	6	6	FALSE
VRE6_P6	VRE12_P12	Cluster10	3	7	7	FALSE
VRE6_P6	VRE13_P13	Cluster10	3	7	7	FALSE
VRE6_P6	VRE14_P14_01	Cluster10	3	7	7	FALSE
VRE6_P6	VRE16_P16	Cluster10	3	22	9	FALSE
VRE6_P6	VRE25_P25	Cluster10	3	3	3	FALSE
VRE6_P6	VRE29_P29	Cluster10	4	9	9	FALSE
VRE6_P6	VRE5_P5	Cluster10	3	3	3	FALSE
VRE6_P6	VRE52_P45	Cluster10	6	12	12	FALSE
VRE6_P6	VRE53_P46	Cluster10	6	10	10	FALSE
VRE6_P6	VRE54_P47	Cluster10	6	10	10	FALSE
VRE6_P6	VRE56_P49	Cluster10	7	12	12	FALSE
VRE6_P6	VRE57_P50	Cluster10	7	10	10	FALSE
VRE6_P6	VRE58_P51	Cluster10	6	10	10	FALSE
VRE6_P6	VRE59_P52	Cluster10	6	10	10	FALSE
VRE6_P6	VRE6_P6	Cluster10	0	0	0	FALSE
VRE6_P6	VRE60_P53	Cluster10	7	11	11	FALSE
VRE6_P6	VRE61_P54	Cluster10	7	11	11	FALSE
VRE6_P6	VRE62_P55	Cluster10	6	11	11	FALSE
VRE6_P6	VRE63_P56	Cluster10	6	11	11	FALSE
VRE6_P6	VRE64_P57	Cluster10	16	10	10	FALSE
VRE6_P6	VRE65_P58	Cluster10	6	10	10	FALSE
VRE6_P6	VRE66_P59	Cluster10	6	10	10	FALSE
VRE6_P6	VRE67_P60	Cluster10	7	12	12	FALSE
VRE6_P6	VRE68_P61	Cluster10	7	11	11	FALSE
VRE6_P6	VRE69_P14_02	Cluster10	11	10	10	FALSE
VRE6_P6	VRE7_P7	Cluster10	4	5	5	TRUE
VRE6_P6	VRE8_P8	Cluster10	3	7	7	FALSE
VRE6_P6	VRE9_P9	Cluster10	3	7	7	FALSE
VRE25_P25	VRE12_P12	Cluster10	0	4	4	FALSE
VRE25_P25	VRE13_P13	Cluster10	0	4	4	FALSE
VRE25_P25	VRE14_P14_01	Cluster10	0	4	4	FALSE
VRE25_P25	VRE16_P16	Cluster10	0	19	6	FALSE
VRE25_P25	VRE25_P25	Cluster10	0	0	0	FALSE
VRE25_P25	VRE29_P29	Cluster10	1	6	6	FALSE
VRE25_P25	VRE5_P5	Cluster10	0	0	0	FALSE
VRE25_P25	VRE52_P45	Cluster10	3	9	9	FALSE
VRE25_P25	VRE53_P46	Cluster10	3	7	7	FALSE
VRE25_P25	VRE54_P47	Cluster10	3	7	7	FALSE
VRE25_P25	VRE56_P49	Cluster10	4	9	9	FALSE
VRE25_P25	VRE57_P50	Cluster10	4	7	7	FALSE
VRE25_P25	VRE58_P51	Cluster10	3	7	7	FALSE
VRE25_P25	VRE59_P52	Cluster10	3	7	7	FALSE
VRE25_P25	VRE60_P53	Cluster10	4	8	8	FALSE
VRE25_P25	VRE61_P54	Cluster10	4	8	8	FALSE
VRE25_P25	VRE62_P55	Cluster10	3	8	8	FALSE
VRE25_P25	VRE63_P56	Cluster10	3	8	8	FALSE
VRE25_P25	VRE64_P57	Cluster10	13	7	7	FALSE
VRE25_P25	VRE65_P58	Cluster10	3	7	7	FALSE
VRE25_P25	VRE66_P59	Cluster10	3	7	7	FALSE
VRE25_P25	VRE67_P60	Cluster10	4	9	9	FALSE
VRE25_P25	VRE68_P61	Cluster10	4	8	8	FALSE
VRE25_P25	VRE69_P14_02	Cluster10	8	7	7	FALSE
VRE25_P25	VRE7_P7	Cluster10	1	2	2	FALSE
VRE25_P25	VRE8_P8	Cluster10	0	4	4	FALSE
VRE25_P25	VRE9_P9	Cluster10	0	4	4	FALSE
VRE5_P5	VRE12_P12	Cluster10	0	4	4	FALSE
VRE5_P5	VRE13_P13	Cluster10	0	4	4	FALSE
VRE5_P5	VRE14_P14_01	Cluster10	0	4	4	FALSE
VRE5_P5	VRE16_P16	Cluster10	0	19	6	FALSE
VRE5_P5	VRE29_P29	Cluster10	1	6	6	FALSE
VRE5_P5	VRE5_P5	Cluster10	0	0	0	FALSE
VRE5_P5	VRE52_P45	Cluster10	3	9	9	FALSE
VRE5_P5	VRE53_P46	Cluster10	3	7	7	FALSE
VRE5_P5	VRE54_P47	Cluster10	3	7	7	FALSE
VRE5_P5	VRE56_P49	Cluster10	4	9	9	FALSE
VRE5_P5	VRE57_P50	Cluster10	4	7	7	FALSE
VRE5_P5	VRE58_P51	Cluster10	3	7	7	FALSE
VRE5_P5	VRE59_P52	Cluster10	3	7	7	FALSE
VRE5_P5	VRE60_P53	Cluster10	4	8	8	FALSE
VRE5_P5	VRE61_P54	Cluster10	4	8	8	FALSE
VRE5_P5	VRE62_P55	Cluster10	3	8	8	FALSE
VRE5_P5	VRE63_P56	Cluster10	3	8	8	FALSE
VRE5_P5	VRE64_P57	Cluster10	13	7	7	FALSE
VRE5_P5	VRE65_P58	Cluster10	3	7	7	FALSE
VRE5_P5	VRE66_P59	Cluster10	3	7	7	FALSE
VRE5_P5	VRE67_P60	Cluster10	4	9	9	FALSE
VRE5_P5	VRE68_P61	Cluster10	4	8	8	FALSE
VRE5_P5	VRE69_P14_02	Cluster10	8	7	7	FALSE
VRE5_P5	VRE7_P7	Cluster10	1	2	2	FALSE
VRE5_P5	VRE8_P8	Cluster10	0	4	4	FALSE
VRE5_P5	VRE9_P9	Cluster10	0	4	4	FALSE
VRE8_P8	VRE12_P12	Cluster10	0	2	2	FALSE
VRE8_P8	VRE13_P13	Cluster10	0	2	2	FALSE
VRE8_P8	VRE14_P14_01	Cluster10	0	2	2	FALSE
VRE8_P8	VRE16_P16	Cluster10	0	17	4	FALSE
VRE8_P8	VRE29_P29	Cluster10	1	4	4	FALSE
VRE8_P8	VRE52_P45	Cluster10	3	7	7	FALSE
VRE8_P8	VRE53_P46	Cluster10	3	5	5	FALSE
VRE8_P8	VRE54_P47	Cluster10	3	5	5	FALSE
VRE8_P8	VRE56_P49	Cluster10	4	7	7	FALSE
VRE8_P8	VRE57_P50	Cluster10	4	5	5	FALSE
VRE8_P8	VRE58_P51	Cluster10	3	5	5	FALSE
VRE8_P8	VRE59_P52	Cluster10	3	5	5	FALSE
VRE8_P8	VRE60_P53	Cluster10	4	6	6	FALSE
VRE8_P8	VRE61_P54	Cluster10	4	6	6	FALSE
VRE8_P8	VRE62_P55	Cluster10	3	6	6	FALSE
VRE8_P8	VRE63_P56	Cluster10	3	6	6	FALSE
VRE8_P8	VRE64_P57	Cluster10	13	5	5	FALSE
VRE8_P8	VRE65_P58	Cluster10	3	5	5	FALSE
VRE8_P8	VRE66_P59	Cluster10	3	5	5	FALSE
VRE8_P8	VRE67_P60	Cluster10	4	7	7	FALSE
VRE8_P8	VRE68_P61	Cluster10	4	6	6	FALSE
VRE8_P8	VRE69_P14_02	Cluster10	8	5	5	FALSE
VRE8_P8	VRE7_P7	Cluster10	1	6	6	FALSE
VRE8_P8	VRE8_P8	Cluster10	0	0	0	FALSE
VRE8_P8	VRE9_P9	Cluster10	0	2	2	TRUE
VRE16_P16	VRE12_P12	Cluster10	0	17	4	FALSE
VRE16_P16	VRE13_P13	Cluster10	0	15	2	FALSE
VRE16_P16	VRE14_P14_01	Cluster10	0	15	2	FALSE
VRE16_P16	VRE16_P16	Cluster10	0	0	0	FALSE
VRE16_P16	VRE29_P29	Cluster10	1	17	4	FALSE
VRE16_P16	VRE52_P45	Cluster10	3	20	7	FALSE
VRE16_P16	VRE53_P46	Cluster10	3	18	5	FALSE
VRE16_P16	VRE54_P47	Cluster10	3	18	5	FALSE
VRE16_P16	VRE56_P49	Cluster10	4	20	7	FALSE
VRE16_P16	VRE57_P50	Cluster10	4	18	5	FALSE
VRE16_P16	VRE58_P51	Cluster10	3	18	5	FALSE
VRE16_P16	VRE59_P52	Cluster10	3	18	5	FALSE
VRE16_P16	VRE60_P53	Cluster10	4	19	6	FALSE
VRE16_P16	VRE61_P54	Cluster10	4	19	6	FALSE
VRE16_P16	VRE62_P55	Cluster10	3	19	6	FALSE
VRE16_P16	VRE63_P56	Cluster10	3	19	6	FALSE
VRE16_P16	VRE64_P57	Cluster10	13	18	5	FALSE
VRE16_P16	VRE65_P58	Cluster10	3	18	5	FALSE
VRE16_P16	VRE66_P59	Cluster10	3	18	5	FALSE
VRE16_P16	VRE67_P60	Cluster10	4	20	7	FALSE
VRE16_P16	VRE68_P61	Cluster10	4	19	6	FALSE
VRE16_P16	VRE69_P14_02	Cluster10	8	18	5	FALSE
VRE16_P16	VRE7_P7	Cluster10	1	21	8	FALSE
VRE16_P16	VRE9_P9	Cluster10	0	17	4	FALSE
VRE12_P12	VRE12_P12	Cluster10	0	0	0	FALSE
VRE12_P12	VRE13_P13	Cluster10	0	2	2	FALSE
VRE12_P12	VRE14_P14_01	Cluster10	0	2	2	FALSE
VRE12_P12	VRE29_P29	Cluster10	1	4	4	FALSE
VRE12_P12	VRE52_P45	Cluster10	3	7	7	FALSE
VRE12_P12	VRE53_P46	Cluster10	3	5	5	FALSE
VRE12_P12	VRE54_P47	Cluster10	3	5	5	FALSE
VRE12_P12	VRE56_P49	Cluster10	4	7	7	FALSE
VRE12_P12	VRE57_P50	Cluster10	4	5	5	FALSE
VRE12_P12	VRE58_P51	Cluster10	3	5	5	FALSE
VRE12_P12	VRE59_P52	Cluster10	3	5	5	FALSE
VRE12_P12	VRE60_P53	Cluster10	4	6	6	FALSE
VRE12_P12	VRE61_P54	Cluster10	4	6	6	FALSE
VRE12_P12	VRE62_P55	Cluster10	3	6	6	FALSE
VRE12_P12	VRE63_P56	Cluster10	3	6	6	FALSE
VRE12_P12	VRE64_P57	Cluster10	13	5	5	FALSE
VRE12_P12	VRE65_P58	Cluster10	3	5	5	FALSE
VRE12_P12	VRE66_P59	Cluster10	3	5	5	FALSE
VRE12_P12	VRE67_P60	Cluster10	4	7	7	FALSE
VRE12_P12	VRE68_P61	Cluster10	4	6	6	FALSE
VRE12_P12	VRE69_P14_02	Cluster10	8	5	5	FALSE
VRE12_P12	VRE7_P7	Cluster10	1	6	6	FALSE
VRE12_P12	VRE9_P9	Cluster10	0	2	2	FALSE
VRE7_P7	VRE13_P13	Cluster10	1	6	6	FALSE
VRE7_P7	VRE14_P14_01	Cluster10	1	6	6	FALSE
VRE7_P7	VRE29_P29	Cluster10	2	8	8	FALSE
VRE7_P7	VRE52_P45	Cluster10	4	11	11	FALSE
VRE7_P7	VRE53_P46	Cluster10	4	9	9	FALSE
VRE7_P7	VRE54_P47	Cluster10	4	9	9	FALSE
VRE7_P7	VRE56_P49	Cluster10	5	11	11	FALSE
VRE7_P7	VRE57_P50	Cluster10	5	9	9	FALSE
VRE7_P7	VRE58_P51	Cluster10	4	9	9	FALSE
VRE7_P7	VRE59_P52	Cluster10	4	9	9	FALSE
VRE7_P7	VRE60_P53	Cluster10	5	10	10	FALSE
VRE7_P7	VRE61_P54	Cluster10	5	10	10	FALSE
VRE7_P7	VRE62_P55	Cluster10	4	10	10	FALSE
VRE7_P7	VRE63_P56	Cluster10	4	10	10	FALSE
VRE7_P7	VRE64_P57	Cluster10	14	9	9	FALSE
VRE7_P7	VRE65_P58	Cluster10	4	9	9	FALSE
VRE7_P7	VRE66_P59	Cluster10	4	9	9	FALSE
VRE7_P7	VRE67_P60	Cluster10	5	11	11	FALSE
VRE7_P7	VRE68_P61	Cluster10	5	10	10	FALSE
VRE7_P7	VRE69_P14_02	Cluster10	9	9	9	FALSE
VRE7_P7	VRE7_P7	Cluster10	0	0	0	FALSE
VRE7_P7	VRE9_P9	Cluster10	1	6	6	FALSE
VRE29_P29	VRE13_P13	Cluster10	1	2	2	FALSE
VRE29_P29	VRE14_P14_01	Cluster10	1	2	2	FALSE
VRE29_P29	VRE29_P29	Cluster10	0	0	0	FALSE
VRE29_P29	VRE52_P45	Cluster10	4	7	7	FALSE
VRE29_P29	VRE53_P46	Cluster10	4	5	5	FALSE
VRE29_P29	VRE54_P47	Cluster10	4	5	5	FALSE
VRE29_P29	VRE56_P49	Cluster10	5	7	7	FALSE
VRE29_P29	VRE57_P50	Cluster10	5	5	5	FALSE
VRE29_P29	VRE58_P51	Cluster10	4	5	5	FALSE
VRE29_P29	VRE59_P52	Cluster10	4	5	5	FALSE
VRE29_P29	VRE60_P53	Cluster10	5	6	6	FALSE
VRE29_P29	VRE61_P54	Cluster10	5	6	6	FALSE
VRE29_P29	VRE62_P55	Cluster10	4	6	6	FALSE
VRE29_P29	VRE63_P56	Cluster10	4	6	6	FALSE
VRE29_P29	VRE64_P57	Cluster10	14	5	5	FALSE
VRE29_P29	VRE65_P58	Cluster10	4	5	5	FALSE
VRE29_P29	VRE66_P59	Cluster10	4	5	5	FALSE
VRE29_P29	VRE67_P60	Cluster10	5	7	7	FALSE
VRE29_P29	VRE68_P61	Cluster10	5	6	6	FALSE
VRE29_P29	VRE69_P14_02	Cluster10	9	5	5	FALSE
VRE29_P29	VRE9_P9	Cluster10	1	4	4	FALSE
VRE13_P13	VRE13_P13	Cluster10	0	0	0	FALSE
VRE13_P13	VRE14_P14_01	Cluster10	0	0	0	TRUE
VRE13_P13	VRE52_P45	Cluster10	3	5	5	FALSE
VRE13_P13	VRE53_P46	Cluster10	3	3	3	FALSE
VRE13_P13	VRE54_P47	Cluster10	3	3	3	FALSE
VRE13_P13	VRE56_P49	Cluster10	4	5	5	FALSE
VRE13_P13	VRE57_P50	Cluster10	4	3	3	FALSE
VRE13_P13	VRE58_P51	Cluster10	3	3	3	FALSE
VRE13_P13	VRE59_P52	Cluster10	3	3	3	FALSE
VRE13_P13	VRE60_P53	Cluster10	4	4	4	FALSE
VRE13_P13	VRE61_P54	Cluster10	4	4	4	FALSE
VRE13_P13	VRE62_P55	Cluster10	3	4	4	FALSE
VRE13_P13	VRE63_P56	Cluster10	3	4	4	FALSE
VRE13_P13	VRE64_P57	Cluster10	13	3	3	FALSE
VRE13_P13	VRE65_P58	Cluster10	3	3	3	FALSE
VRE13_P13	VRE66_P59	Cluster10	3	3	3	FALSE
VRE13_P13	VRE67_P60	Cluster10	4	5	5	FALSE
VRE13_P13	VRE68_P61	Cluster10	4	4	4	FALSE
VRE13_P13	VRE69_P14_02	Cluster10	8	3	3	FALSE
VRE13_P13	VRE9_P9	Cluster10	0	2	2	FALSE
VRE14_P14_01	VRE14_P14_01	Cluster10	0	0	0	FALSE
VRE14_P14_01	VRE52_P45	Cluster10	3	5	5	FALSE
VRE14_P14_01	VRE53_P46	Cluster10	3	3	3	FALSE
VRE14_P14_01	VRE54_P47	Cluster10	3	3	3	FALSE
VRE14_P14_01	VRE56_P49	Cluster10	4	5	5	FALSE
VRE14_P14_01	VRE57_P50	Cluster10	4	3	3	FALSE
VRE14_P14_01	VRE58_P51	Cluster10	3	3	3	FALSE
VRE14_P14_01	VRE59_P52	Cluster10	3	3	3	FALSE
VRE14_P14_01	VRE60_P53	Cluster10	4	4	4	FALSE
VRE14_P14_01	VRE61_P54	Cluster10	4	4	4	FALSE
VRE14_P14_01	VRE62_P55	Cluster10	3	4	4	FALSE
VRE14_P14_01	VRE63_P56	Cluster10	3	4	4	FALSE
VRE14_P14_01	VRE64_P57	Cluster10	13	3	3	FALSE
VRE14_P14_01	VRE65_P58	Cluster10	3	3	3	FALSE
VRE14_P14_01	VRE66_P59	Cluster10	3	3	3	FALSE
VRE14_P14_01	VRE67_P60	Cluster10	4	5	5	FALSE
VRE14_P14_01	VRE68_P61	Cluster10	4	4	4	FALSE
VRE14_P14_01	VRE69_P14_02	Cluster10	8	3	3	FALSE
VRE14_P14_01	VRE9_P9	Cluster10	0	2	2	FALSE
VRE9_P9	VRE52_P45	Cluster10	3	7	7	FALSE
VRE9_P9	VRE53_P46	Cluster10	3	5	5	FALSE
VRE9_P9	VRE54_P47	Cluster10	3	5	5	FALSE
VRE9_P9	VRE56_P49	Cluster10	4	7	7	FALSE
VRE9_P9	VRE57_P50	Cluster10	4	5	5	FALSE
VRE9_P9	VRE58_P51	Cluster10	3	5	5	FALSE
VRE9_P9	VRE59_P52	Cluster10	3	5	5	FALSE
VRE9_P9	VRE60_P53	Cluster10	4	6	6	FALSE
VRE9_P9	VRE61_P54	Cluster10	4	6	6	FALSE
VRE9_P9	VRE62_P55	Cluster10	3	6	6	FALSE
VRE9_P9	VRE63_P56	Cluster10	3	6	6	FALSE
VRE9_P9	VRE64_P57	Cluster10	13	5	5	FALSE
VRE9_P9	VRE65_P58	Cluster10	3	5	5	FALSE
VRE9_P9	VRE66_P59	Cluster10	3	5	5	FALSE
VRE9_P9	VRE67_P60	Cluster10	4	7	7	FALSE
VRE9_P9	VRE68_P61	Cluster10	4	6	6	FALSE
VRE9_P9	VRE69_P14_02	Cluster10	8	5	5	FALSE
VRE9_P9	VRE9_P9	Cluster10	0	0	0	FALSE
VRE63_P56	VRE52_P45	Cluster10	0	3	3	TRUE
VRE63_P56	VRE53_P46	Cluster10	0	1	1	TRUE
VRE63_P56	VRE54_P47	Cluster10	0	1	1	TRUE
VRE63_P56	VRE56_P49	Cluster10	1	3	3	TRUE
VRE63_P56	VRE57_P50	Cluster10	1	1	1	TRUE
VRE63_P56	VRE58_P51	Cluster10	0	1	1	TRUE
VRE63_P56	VRE59_P52	Cluster10	0	1	1	TRUE
VRE63_P56	VRE60_P53	Cluster10	1	2	2	TRUE
VRE63_P56	VRE61_P54	Cluster10	1	2	2	TRUE
VRE63_P56	VRE62_P55	Cluster10	0	2	2	TRUE
VRE63_P56	VRE63_P56	Cluster10	0	0	0	FALSE
VRE63_P56	VRE64_P57	Cluster10	10	1	1	TRUE
VRE63_P56	VRE65_P58	Cluster10	0	1	1	TRUE
VRE63_P56	VRE66_P59	Cluster10	0	1	1	TRUE
VRE63_P56	VRE67_P60	Cluster10	1	3	3	FALSE
VRE63_P56	VRE68_P61	Cluster10	1	2	2	TRUE
VRE63_P56	VRE69_P14_02	Cluster10	5	1	1	TRUE
VRE68_P61	VRE52_P45	Cluster10	1	3	3	TRUE
VRE68_P61	VRE53_P46	Cluster10	1	1	1	TRUE
VRE68_P61	VRE54_P47	Cluster10	1	1	1	TRUE
VRE68_P61	VRE56_P49	Cluster10	2	3	3	TRUE
VRE68_P61	VRE57_P50	Cluster10	2	1	1	TRUE
VRE68_P61	VRE58_P51	Cluster10	1	1	1	TRUE
VRE68_P61	VRE59_P52	Cluster10	1	1	1	TRUE
VRE68_P61	VRE60_P53	Cluster10	2	2	2	TRUE
VRE68_P61	VRE61_P54	Cluster10	2	2	2	TRUE
VRE68_P61	VRE62_P55	Cluster10	1	2	2	TRUE
VRE68_P61	VRE64_P57	Cluster10	11	1	1	TRUE
VRE68_P61	VRE65_P58	Cluster10	1	1	1	TRUE
VRE68_P61	VRE66_P59	Cluster10	1	1	1	TRUE
VRE68_P61	VRE67_P60	Cluster10	2	3	3	FALSE
VRE68_P61	VRE68_P61	Cluster10	0	0	0	FALSE
VRE68_P61	VRE69_P14_02	Cluster10	6	1	1	TRUE
VRE69_P14_02	VRE52_P45	Cluster10	5	2	2	TRUE
VRE69_P14_02	VRE53_P46	Cluster10	5	0	0	TRUE
VRE69_P14_02	VRE54_P47	Cluster10	5	0	0	TRUE
VRE69_P14_02	VRE56_P49	Cluster10	6	2	2	TRUE
VRE69_P14_02	VRE57_P50	Cluster10	6	0	0	TRUE
VRE69_P14_02	VRE58_P51	Cluster10	5	0	0	TRUE
VRE69_P14_02	VRE59_P52	Cluster10	5	0	0	TRUE
VRE69_P14_02	VRE60_P53	Cluster10	6	1	1	TRUE
VRE69_P14_02	VRE61_P54	Cluster10	6	1	1	TRUE
VRE69_P14_02	VRE62_P55	Cluster10	5	1	1	TRUE
VRE69_P14_02	VRE64_P57	Cluster10	15	0	0	TRUE
VRE69_P14_02	VRE65_P58	Cluster10	5	0	0	TRUE
VRE69_P14_02	VRE66_P59	Cluster10	5	0	0	TRUE
VRE69_P14_02	VRE67_P60	Cluster10	6	2	2	FALSE
VRE69_P14_02	VRE69_P14_02	Cluster10	0	0	0	FALSE
VRE52_P45	VRE52_P45	Cluster10	0	0	0	FALSE
VRE52_P45	VRE53_P46	Cluster10	0	2	2	TRUE
VRE52_P45	VRE54_P47	Cluster10	0	2	2	TRUE
VRE52_P45	VRE56_P49	Cluster10	1	4	4	TRUE
VRE52_P45	VRE57_P50	Cluster10	1	2	2	TRUE
VRE52_P45	VRE58_P51	Cluster10	0	2	2	TRUE
VRE52_P45	VRE59_P52	Cluster10	0	2	2	TRUE
VRE52_P45	VRE60_P53	Cluster10	1	3	3	TRUE
VRE52_P45	VRE61_P54	Cluster10	1	3	3	TRUE
VRE52_P45	VRE62_P55	Cluster10	0	3	3	TRUE
VRE52_P45	VRE64_P57	Cluster10	10	2	2	TRUE
VRE52_P45	VRE65_P58	Cluster10	0	2	2	TRUE
VRE52_P45	VRE66_P59	Cluster10	0	2	2	TRUE
VRE52_P45	VRE67_P60	Cluster10	1	4	4	FALSE
VRE58_P51	VRE53_P46	Cluster10	0	0	0	TRUE
VRE58_P51	VRE54_P47	Cluster10	0	0	0	TRUE
VRE58_P51	VRE56_P49	Cluster10	1	2	2	TRUE
VRE58_P51	VRE57_P50	Cluster10	1	0	0	TRUE
VRE58_P51	VRE58_P51	Cluster10	0	0	0	FALSE
VRE58_P51	VRE59_P52	Cluster10	0	0	0	TRUE
VRE58_P51	VRE60_P53	Cluster10	1	1	1	TRUE
VRE58_P51	VRE61_P54	Cluster10	1	1	1	TRUE
VRE58_P51	VRE62_P55	Cluster10	0	1	1	TRUE
VRE58_P51	VRE64_P57	Cluster10	10	0	0	TRUE
VRE58_P51	VRE65_P58	Cluster10	0	0	0	TRUE
VRE58_P51	VRE66_P59	Cluster10	0	0	0	TRUE
VRE58_P51	VRE67_P60	Cluster10	1	2	2	FALSE
VRE59_P52	VRE53_P46	Cluster10	0	0	0	TRUE
VRE59_P52	VRE54_P47	Cluster10	0	0	0	TRUE
VRE59_P52	VRE56_P49	Cluster10	1	2	2	TRUE
VRE59_P52	VRE57_P50	Cluster10	1	0	0	TRUE
VRE59_P52	VRE59_P52	Cluster10	0	0	0	FALSE
VRE59_P52	VRE60_P53	Cluster10	1	1	1	TRUE
VRE59_P52	VRE61_P54	Cluster10	1	1	1	TRUE
VRE59_P52	VRE62_P55	Cluster10	0	1	1	TRUE
VRE59_P52	VRE64_P57	Cluster10	10	0	0	TRUE
VRE59_P52	VRE65_P58	Cluster10	0	0	0	TRUE
VRE59_P52	VRE66_P59	Cluster10	0	0	0	TRUE
VRE59_P52	VRE67_P60	Cluster10	1	2	2	FALSE
VRE53_P46	VRE53_P46	Cluster10	0	0	0	FALSE
VRE53_P46	VRE54_P47	Cluster10	0	0	0	TRUE
VRE53_P46	VRE56_P49	Cluster10	1	2	2	TRUE
VRE53_P46	VRE57_P50	Cluster10	1	0	0	TRUE
VRE53_P46	VRE60_P53	Cluster10	1	1	1	TRUE
VRE53_P46	VRE61_P54	Cluster10	1	1	1	TRUE
VRE53_P46	VRE62_P55	Cluster10	0	1	1	TRUE
VRE53_P46	VRE64_P57	Cluster10	10	0	0	TRUE
VRE53_P46	VRE65_P58	Cluster10	0	0	0	TRUE
VRE53_P46	VRE66_P59	Cluster10	0	0	0	TRUE
VRE53_P46	VRE67_P60	Cluster10	1	2	2	FALSE
VRE62_P55	VRE54_P47	Cluster10	0	1	1	TRUE
VRE62_P55	VRE56_P49	Cluster10	1	3	3	TRUE
VRE62_P55	VRE57_P50	Cluster10	1	1	1	TRUE
VRE62_P55	VRE60_P53	Cluster10	1	2	2	TRUE
VRE62_P55	VRE61_P54	Cluster10	1	2	2	TRUE
VRE62_P55	VRE62_P55	Cluster10	0	0	0	FALSE
VRE62_P55	VRE64_P57	Cluster10	10	1	1	TRUE
VRE62_P55	VRE65_P58	Cluster10	0	1	1	TRUE
VRE62_P55	VRE66_P59	Cluster10	0	1	1	TRUE
VRE62_P55	VRE67_P60	Cluster10	1	3	3	FALSE
VRE57_P50	VRE54_P47	Cluster10	1	0	0	TRUE
VRE57_P50	VRE56_P49	Cluster10	2	2	2	TRUE
VRE57_P50	VRE57_P50	Cluster10	0	0	0	FALSE
VRE57_P50	VRE60_P53	Cluster10	2	1	1	TRUE
VRE57_P50	VRE61_P54	Cluster10	2	1	1	TRUE
VRE57_P50	VRE64_P57	Cluster10	11	0	0	TRUE
VRE57_P50	VRE65_P58	Cluster10	1	0	0	TRUE
VRE57_P50	VRE66_P59	Cluster10	1	0	0	TRUE
VRE57_P50	VRE67_P60	Cluster10	2	2	2	FALSE
VRE64_P57	VRE54_P47	Cluster10	10	0	0	TRUE
VRE64_P57	VRE56_P49	Cluster10	11	2	2	TRUE
VRE64_P57	VRE60_P53	Cluster10	11	1	1	TRUE
VRE64_P57	VRE61_P54	Cluster10	11	1	1	TRUE
VRE64_P57	VRE64_P57	Cluster10	0	0	0	FALSE
VRE64_P57	VRE65_P58	Cluster10	10	0	0	TRUE
VRE64_P57	VRE66_P59	Cluster10	10	0	0	TRUE
VRE64_P57	VRE67_P60	Cluster10	11	2	2	FALSE
VRE54_P47	VRE54_P47	Cluster10	0	0	0	FALSE
VRE54_P47	VRE56_P49	Cluster10	1	2	2	TRUE
VRE54_P47	VRE60_P53	Cluster10	1	1	1	TRUE
VRE54_P47	VRE61_P54	Cluster10	1	1	1	TRUE
VRE54_P47	VRE65_P58	Cluster10	0	0	0	TRUE
VRE54_P47	VRE66_P59	Cluster10	0	0	0	TRUE
VRE54_P47	VRE67_P60	Cluster10	1	2	2	FALSE
VRE65_P58	VRE56_P49	Cluster10	1	2	2	TRUE
VRE65_P58	VRE60_P53	Cluster10	1	1	1	TRUE
VRE65_P58	VRE61_P54	Cluster10	1	1	1	TRUE
VRE65_P58	VRE65_P58	Cluster10	0	0	0	FALSE
VRE65_P58	VRE66_P59	Cluster10	0	0	0	TRUE
VRE65_P58	VRE67_P60	Cluster10	1	2	2	FALSE
VRE66_P59	VRE56_P49	Cluster10	1	2	2	TRUE
VRE66_P59	VRE60_P53	Cluster10	1	1	1	TRUE
VRE66_P59	VRE61_P54	Cluster10	1	1	1	TRUE
VRE66_P59	VRE66_P59	Cluster10	0	0	0	FALSE
VRE66_P59	VRE67_P60	Cluster10	1	2	2	FALSE
VRE56_P49	VRE56_P49	Cluster10	0	0	0	FALSE
VRE56_P49	VRE60_P53	Cluster10	0	1	1	TRUE
VRE56_P49	VRE61_P54	Cluster10	0	1	1	TRUE
VRE56_P49	VRE67_P60	Cluster10	0	2	2	FALSE
VRE61_P54	VRE60_P53	Cluster10	0	0	0	TRUE
VRE61_P54	VRE61_P54	Cluster10	0	0	0	FALSE
VRE61_P54	VRE67_P60	Cluster10	0	1	1	FALSE
VRE60_P53	VRE60_P53	Cluster10	0	0	0	FALSE
VRE60_P53	VRE67_P60	Cluster10	0	1	1	FALSE
VRE67_P60	VRE67_P60	Cluster10	0	0	0	FALSE
Within cluster pairwise distances. Here distances across each pair of isolates sharing a cluster based on the three following alignments are shown:
1. 1,546,174 bp core gene alignment (core)
2. within-cluster full alignment prior to recombination filtering (full)
3. within-cluster recombination-filtered alignment (full rec filtered)
The last column indicates whether an epidemiological link between the patients from whom the two isolates were sampled was established.

## Sheet: 5 Mutations persistent clone
ID	Isolate(s)	Position VRE5_P5	Type	Length	Position Aus00004	effect	nt change	aa change	Annotation in Aus0004
1	VRE6_P6, VRE7_P7, VRE25_P25	298,217	ins	1	intergenic
2	VRE6_P6	17,707	snp	1	1,350,210	missense variant	109G>A	Glu37Lys	4-oxalocrotonate tautomerase
3	VRE6_P6	474,437	snp	1	499,501	missense variant	383T>C	Leu128Ser	MFS transporter
4	VRE6_P6	1,598,977	del	1	1,207,774	frameshift variant	339delT	Tyr116fs	tyrosine recombinase XerC
5	VRE6_P6	1,747,597	snp	1	22,950	missense variant	596G>A	Gly199Glu	DegV family protein
6	VRE6_P6	2,695,108	del	1	2,729,645	frameshift variant	27delT	Phe9fs	hypothetical protein
7	VRE6_P6	2,811,274	del	1	2,890,897	frameshift variant	622delA	Asn210fs	gfo/Idh/MocA family oxidoreductase
8	VRE6_P6	877,841	del	17	intergenic
9	VRE6_P6	pl2, 17,627	snp	1	intergenic
10	VRE7_P7	414,037	snp	1	439,098	missense variant	161G>T	Gly54Val	PadR family transcriptional regulator
11	VRE7_P7	1,819,105	snp	1	1,417,538	missense variant	215T>A	Ile72Asn	transferase
12	VRE7_P7	2,770,582	snp	1	2,815,761	synonymous variant	3820T>C	Leu1274Leu	Enterococcal surface protein
13	VRE7_P7	2,770,600	snp	1	2,815,779	missense variant	3802A>G	Ile1268Val	Enterococcal surface protein
14	Clade A	pl1, 183,829	complex	3	intergenic
15	Clade A	pl1, 183,840	snp	1	intergenic
16	VRE8_P8	1,197,350	snp	1	intergenic
17	VRE9_P9	1,958,423	snp	1	intergenic
18	VRE12_P12	1,183,639	snp	1	Putative symporter YjmB, not in the reference
19	VRE12_P12	2,002,191	del	1	Hypothetical protein, not in the reference
20	VRE12_P12	pl1, 124,846	snp	1	Hypothetical protein, not in the reference
21	Clade B	2,697,718	snp	1	intergenic
22	VRE16_P16	pl1, 156,575	snp	1	Hypothetical protein, not in the reference
23	VRE16_P16	pl1, 161,392	snp	1	Alpha-galactosidase AgaA, not in the reference
24	VRE16_P16	pl3, 447	mnp	3	intergenic
25	VRE16_P16	pl3, 547	snp	1	intergenic
26	VRE16_P16	pl3, 634	complex	2	intergenic
27	VRE16_P16	pl3, 641	snp	1	intergenic
28	VRE16_P16	pl3, 665	snp	1	intergenic
29	VRE16_P16	pl3, 4309	snp	1	intergenic
30	VRE16_P16	pl3, 4322	snp	1	intergenic
31	VRE16_P16	pl3, 4338	snp	1	intergenic
32	VRE16_P16	pl3, 4343	snp	1	intergenic
33	VRE16_P16	pl3, 4352	complex	6	intergenic
34	VRE18_P18	413,952	snp	1	439,013	missense variant	76T>G	Tyr26Asp	PadR family transcriptional regulator
35	VRE18_P18	546,408	snp	1	intergenic
36	VRE18_P18	758,671	snp	1	756,134	missense variant	344C>T	Ala115Val	ABC transporter permease
37	VRE18_P18	1,996,708	snp	1	Putative sugar transferase EpsL, not in the reference
38	VRE23_P23	1,200,138	snp	1	1,537,857	missense variant	1754A>G	Tyr585Cys	transcription antiterminator BglG
39	VRE29_P29	1,772,103	snp	1	1,374,716	missense variant	185C>T	Ser62Phe	glycosyltransferase family 4 protein
40	VRE29_P29	2,219,622	snp	1	intergenic
41	Clade C	60,123	snp	1	95,524	missense variant	2032G>A	Val678Ile	elongation factor G
42	Clade C	389,298	ins	12	416,003	conservative inframe insertion	536_537ins CGAAGACAGCAA	Asn179_Glu180insGluAspSerAsn	glycoside hydrolase, family 65
43	Clade C	1,666,026	del	1	1,271,778	frameshift variant	1187delA	Lys399fs	hydroxymethylglutaryl-CoA reductase, degradative
44	Clade C	1,672,764	snp	1	1,278,516	missense variant	59C>A	Ala20Asp	cardiolipin synthase
45	Clade C	2,013,711	snp	1	2,022,517	missense variant	1261G>A	Ala421Thr	branched-chain amino acid transport system II carrier protein
46	Clade C	pl1, 184,545	del	63	intergenic, not in the reference
47	VRE52_P45	851,711	snp	1	Chromosome partition protein Smc, not in the reference
48	VRE52_P45	882,347	del	1	1,855,498	frameshift variant	4delA	Met5fs	PRD domain-containing protein
49	VRE52_P45	2,831,679	snp	1	2,909,882	missense variant	683C>T	Ala228Val	ABC transporter permease
50	VRE56_P49	1,967,662	snp	1	hypothetical protein, not in the reference
51	Clade D	1,040,660	snp	1	1,707,458	missense variant	479G>A	Arg160His	YvcK family protein
52	VRE62_P55	pl6, 1,812	snp	1	intergenic
53	VRE63_P56	pl1, 99,634	snp	1	HTH-type transcriptional regulator DegA, not in the reference
54	VRE63_P56	505,856	del	1	529,666	frameshift variant	49delA	Ile17fs	carbohydrate ABC transporter permease
55	VRE67_P60	567,231	del	1	intergenic
56	VRE67_P60	1,945,812	snp	1	1,933,533	missense variant	1121C>T	Thr374Ile	transglutaminase
57	VRE68_P61	976,781	del	1	intergenic
58	VRE68_P61	927,293	snp	1	1,814,997	stop gained	2035G>T	Glu679*	LTA synthase family protein
Mutations differentiating the isolates of the persistent clone. Mutations distinguishing each isolate of the persistent clone from the earliest isolate of the cluster, VRE5_P5, are reported in this table. Mutations shared by all isolates part of a clade are highlighted with grey shading. Clades are defined in Fig. 2B, where selected internal nodes are labelled with the corresponding letters. Muta…

## Sheet: 6 CDS of pELF_USZ
Position on pELF_USZ	UniProtKB	COG/HAMAP	Gene	Product	Product (RAST)	WP_ accession
3,644..4,462	P37522	COG1192	soj	Sporulation initiation inhibitor protein Soj		WP_016922501.1
6,257..6,523	O33348	COG2026	relG	Toxin RelG	RelE/StbE replicon stabilization toxin	WP_010729835.1
10,867..11,634					RepB	WP_002320780.1
13,873..14,676					replication protein	WP_010729683.1
16,935..18,884	O31673	COG0542	clpE	ATP-dependent Clp protease ATP-binding subunit ClpE		WP_002287598.1
43,817..44,548	O34817	COG2188	yvoA	HTH-type transcriptional repressor YvoA	Predicted transcriptional regulator of N-Acetylglucosamine utilization, GntR family	WP_016181189.1
44,561..45,733	Q8XAC2	COG2222	agaS	D-galactosamine-6-phosphate deaminase AgaS	Galactosamine-6-phosphate isomerase AgaS	WP_123061293.1
45,756..46,763	P63705	COG3684	lacD2	Tagatose 1,6-diphosphate aldolase 2	Tagatose 1,6-bisphosphate aldolase	WP_123061292.1
46,775..47,737	Q833W9	COG1105	lacC	Tagatose-6-phosphate kinase	Tagatose-6-phosphate kinase	WP_123061291.1
47,968..48,678	P45544	COG2188	frlR	putative fructoselysine utilization operon transcriptional repressor	Transcriptional regulator, GntR family	WP_016181193.1
48,849..50,627	P48982		bga	Beta-galactosidase	beta-galactosidase	WP_123061290.1
50,630..51,109	P26380	COG3444	levE	PTS system fructose-specific EIIB component	PTS system, galactosamine-specific IIB component	WP_016181195.1
51,122..52,018	Q9RGG3	COG3715	sorC	PTS system sorbose-specific EIIC component	PTS system, galactosamine-specific IIC component	WP_048719458.1
52,005..52,814	P69805	COG3716	manZ	PTS system mannose-specific EIID component	PTS system, galactosamine-specific IID component	WP_016181197.1
52,852..53,256	P69797	COG2893	manX	PTS system mannose-specific EIIAB component	PTS system, galactosamine-specific IIA component
53,400..53,993	P96631	COG1396	immR	HTH-type transcriptional regulator ImmR		WP_016181199
54,972..56,120	O31773	COG1680	pbpX	Putative penicillin-binding protein PbpX	Beta-lactamase class C and other penicillin binding proteins	WP_016181201.1
63,033..63,890					Sortase A, LPXTG specific	WP_002350583
63,880..64,989					Sortase A, LPXTG specific	WP_049055866
72,710..74,086	P64167	COG1674	ftsK	DNA translocase FtsK	DNA translocase FtsK	WP_002353144.1
93,709..94,110		MF_01113	dinB_1	DNA polymerase IV
95,486..96,172		MF_01113	dinB_2	DNA polymerase IV	DNA-directed RNA polymerase beta subunit	WP_060805128
Coding sequences of pELF_USZ with a putative product, based on annotation by the pipelines Prokka (columns 1-5) and RAST (column 6). Text color reflects the colors used in Fig. 4: in brown for the genes with a putative role in DNA replication, green for those with a putative role in DNA partitioning and transfer and blue for the cargo genes of pELF_USZ. Products corresponding to hypothetical prot…

## Sheet: 7 Plasmids similar to pELF_USZ
Assembly	Name	GenBank acession	Size (kb)	Topology	Reads	Assembler	Publication	Max Score
AA708	pELF1	LC495616	143.3	linear	Illumina/Nanopore	Unicycler	Hashimoto et al. 2019	16,090
KUHS13	pELF2	AP022343.1	108.1	linear	Illumina/Nanopore	Unicycler	Hashimoto et al. 2020	28,108
E6043	3	LR134107.1	55.8	linear	Illumina/Nanopore	Unicycler	Arredondo et al. 2018	42,957
E8414	3	LR135490.1	136.3	linear	Illumina/Nanopore	Unicycler	Arredondo et al. 2018	42,392
E6988	3	LR135245.1	117.2	linear	Illumina/Nanopore	Unicycler	Arredondo et al. 2018	42,968
AUSMDU0004055	unnamed5	CP027511.1	91.1	circular a	Pacbio (Illumina)	Canu, manual curation	Lee et al. 2018	42,954
AML0157	pAML0157.4	CP060865.1	94.3	circular b	Illumina/Nanopore	Unicycler, manual curation	Xanthopoulou et al. 2020	52,756
VRE3363	unnamed2	CP064345.1	96.5	linear	Illumina/Nanopore	Unicycler	Wyres et al. 2020	42,961
SSR24	pSRR24	CP038997.1	123	linear	Illumina/Nanopore	Unicycler	Sun et al. 2020	28,986
E7196	2	LR135271.1	173	linear	Illumina/Nanopore	Unicycler	Arredondo et al. 2018	43,914
SC4	p2	CP025427.1	143	linear	Pacbio	SMRT Analysis pipeline	Li et al. 2019	42,398
Plasmid sequences compared with pELF_USZ. The first two correspond to the linear plasmids recently identified in Japan and displayed in Fig. 4. The nine following correspond to the best hits when querying pELF_USZ against the nucleotide collection database (nr/nt), based on the maximum score (shown here in the last column) and are displayed in this order in Supplemental Fig. S6. The plasmid ident…
a Hybrid assembly (combining Illumina reads with Pacbio reads) using Unicycler yielded a linear sequence for this plasmid.
b Hybrid assembly (combining Illumina reads with Nanopore reads, obtained from the authors upon request) using Unicycler yielded a linear sequence for this plasmid, as reported by the authors prior to manual curation.

## Sheet: 8 Homologous gene clusters
Cluster	Isolate	Scaffold	Start	End	Score	yvoA	agaS	lacD2	lacC	frlR	bga	levE	sorC	manZ	manX	immR
Cluster6	VRE32_P32	NODE_25_length_37332_cov_51.7002	26687	36864	21.62	100	100	100	99.7	100	99.8	100	100	100	100	99.5
Cluster6	VRE32_P32	NODE_27_length_36875_cov_25.803	3695	11748	15.33	69.7	63.8	140.4	53.4	0	0	81.4	83.9	88.5	60.6	0
Cluster6	VRE32_P32	NODE_101_length_6189_cov_32.8639	769	3700	5.13	67.9	62.6	69.3	0	0	0	0	0	0	0	0
Cluster6	VRE36_P36	NODE_22_length_36801_cov_17.3921	3695	11748	15.33	69.7	63.8	140.4	53.4	0	0	81.4	83.9	88.5	60.6	0
Cluster6	VRE36_P36	NODE_103_length_6189_cov_18.2603	769	3700	5.13	67.9	62.6	69.3	0	0	0	0	0	0	0	0
Cluster6	VRE30_P30	NODE_24_length_36875_cov_19.7677	3695	11748	15.33	69.7	63.8	140.4	53.4	0	0	81.4	83.9	88.5	60.6	0
Cluster6	VRE30_P30	NODE_101_length_6189_cov_24.0624	769	3700	5.13	67.9	62.6	69.3	0	0	0	0	0	0	0	0
Cluster6	VRE39_P10_02	NODE_24_length_36875_cov_20.651	3695	11748	15.33	69.7	63.8	140.4	53.4	0	0	81.4	83.9	88.5	60.6	0
Cluster6	VRE39_P10_02	NODE_98_length_6189_cov_23.4477	769	3700	5.13	67.9	62.6	69.3	0	0	0	0	0	0	0	0
Cluster6	VRE46_P41_01	NODE_23_length_36701_cov_18.0011	25003	33056	15.33	69.7	63.8	140.4	53.4	0	0	81.4	83.9	88.5	60.6	0
Cluster6	VRE46_P41_01	NODE_74_length_13031_cov_15.4309	2436	12613	21.62	100	100	100	99.7	100	99.8	100	100	100	100	99.5
Cluster6	VRE46_P41_01	NODE_111_length_6089_cov_32.9627	2439	5370	5.13	67.9	62.6	69.3	0	0	0	0	0	0	0	0
Cluster6	VRE47_P41_02	NODE_23_length_36775_cov_26.2901	25077	33130	15.33	69.7	63.8	140.4	53.4	0	0	81.4	83.9	88.5	60.6	0
Cluster6	VRE47_P41_02	NODE_108_length_6089_cov_50.0936	2439	5370	5.13	67.9	62.6	69.3	0	0	0	0	0	0	0	0
Cluster6	VRE49_P41_03	NODE_23_length_36793_cov_19.4777	25095	33148	15.33	69.7	63.8	140.4	53.4	0	0	81.4	83.9	88.5	60.6	0
Cluster6	VRE49_P41_03	NODE_104_length_6089_cov_33.2557	2439	5370	5.13	67.9	62.6	69.3	0	0	0	0	0	0	0	0
Cluster10	VRE10_P10_01	NODE_54_length_15588_cov_21.4386	10684	12743	4.05	0	0	0	0	0	0	42.7	34.3	39.9	0	0
Cluster10	VRE23_P23	NODE_54_length_15588_cov_18.7001	10684	12743	4.05	0	0	0	0	0	0	42.7	34.3	39.9	0	0
Cluster10	VRE18_P18_01	NODE_59_length_15588_cov_16.6562	10684	12743	4.05	0	0	0	0	0	0	42.7	34.3	39.9	0	0
Cluster10	VRE6_P6	NODE_62_length_13058_cov_22.1628	8154	10213	4.05	0	0	0	0	0	0	42.7	34.3	39.9	0	0
Cluster10	VRE25_P25	NODE_54_length_15588_cov_25.3742	10684	12743	4.05	0	0	0	0	0	0	42.7	34.3	39.9	0	0
Cluster10	VRE5_P5	NODE_54_length_15588_cov_17.2526	10684	12743	4.05	0	0	0	0	0	0	42.7	34.3	39.9	0	0
Cluster10	VRE8_P8	NODE_55_length_15588_cov_19.2229	10684	12743	4.05	0	0	0	0	0	0	42.7	34.3	39.9	0	0
Cluster10	VRE16_P16	NODE_52_length_15645_cov_23.3368	10684	12743	4.05	0	0	0	0	0	0	42.7	34.3	39.9	0	0
Cluster10	VRE12_P12	NODE_55_length_15588_cov_22.0346	10684	12743	4.05	0	0	0	0	0	0	42.7	34.3	39.9	0	0
Cluster10	VRE7_P7	NODE_53_length_15588_cov_22.3944	10684	12743	4.05	0	0	0	0	0	0	42.7	34.3	39.9	0	0
Cluster10	VRE29_P29	NODE_59_length_15588_cov_20.5916	10684	12743	4.05	0	0	0	0	0	0	42.7	34.3	39.9	0	0
Cluster10	VRE13_P13	NODE_55_length_15588_cov_20.4683	10684	12743	4.05	0	0	0	0	0	0	42.7	34.3	39.9	0	0
Cluster10	VRE14_P14_01	NODE_53_length_15588_cov_31.442	10684	12743	4.05	0	0	0	0	0	0	42.7	34.3	39.9	0	0
Cluster10	VRE9_P9	NODE_53_length_15588_cov_25.2266	10684	12743	4.05	0	0	0	0	0	0	42.7	34.3	39.9	0	0
Cluster10	VRE63_P56	NODE_8_length_76199_cov_92.0329	28019	38196	21.62	100	100	100	99.7	100	99.8	100	100	100	100	99.5
Cluster10	VRE63_P56	NODE_65_length_14250_cov_36.9256	10684	12743	4.05	0	0	0	0	0	0	42.7	34.3	39.9	0	0
Cluster10	VRE68_P61	NODE_16_length_52251_cov_118.066	28019	38196	21.62	100	100	100	99.7	100	99.8	100	100	100	100	99.5
Cluster10	VRE68_P61	NODE_64_length_14250_cov_37.7536	10684	12743	4.05	0	0	0	0	0	0	42.7	34.3	39.9	0	0
Cluster10	VRE69_P14_02	NODE_16_length_52251_cov_54.742	28019	38196	21.62	100	100	100	99.7	100	99.8	100	100	100	100	99.5
Cluster10	VRE69_P14_02	NODE_65_length_14250_cov_15.1146	10684	12743	4.05	0	0	0	0	0	0	42.7	34.3	39.9	0	0
Cluster10	VRE52_P45	NODE_9_length_76199_cov_77.5073	28019	38196	21.62	100	100	100	99.7	100	99.8	100	100	100	100	99.5
Cluster10	VRE52_P45	NODE_64_length_14249_cov_30.3245	10683	12742	4.05	0	0	0	0	0	0	42.7	34.3	39.9	0	0
Cluster10	VRE58_P51	NODE_9_length_76241_cov_74.1621	28019	38196	21.62	100	100	100	99.7	100	99.8	100	100	100	100	99.5
Cluster10	VRE58_P51	NODE_64_length_14250_cov_24.8153	10684	12743	4.05	0	0	0	0	0	0	42.7	34.3	39.9	0	0
Cluster10	VRE59_P52	NODE_8_length_76199_cov_180.262	28019	38196	21.62	100	100	100	99.7	100	99.8	100	100	100	100	99.5
Cluster10	VRE59_P52	NODE_65_length_14250_cov_77.1658	10684	12743	4.05	0	0	0	0	0	0	42.7	34.3	39.9	0	0
Cluster10	VRE53_P46	NODE_8_length_76199_cov_110.218	28019	38196	21.62	100	100	100	99.7	100	99.8	100	100	100	100	99.5
Cluster10	VRE53_P46	NODE_67_length_14232_cov_38.519	10666	12725	4.05	0	0	0	0	0	0	42.7	34.3	39.9	0	0
Cluster10	VRE62_P55	NODE_8_length_76199_cov_65.1462	28019	38196	21.62	100	100	100	99.7	100	99.8	100	100	100	100	99.5
Cluster10	VRE62_P55	NODE_67_length_14232_cov_17.0697	10666	12725	4.05	0	0	0	0	0	0	42.7	34.3	39.9	0	0
Cluster10	VRE57_P50	NODE_7_length_76199_cov_82.7598	28019	38196	21.62	100	100	100	99.7	100	99.8	100	100	100	100	99.5
Cluster10	VRE57_P50	NODE_67_length_14232_cov_28.2354	10666	12725	4.05	0	0	0	0	0	0	42.7	34.3	39.9	0	0
Cluster10	VRE64_P57	NODE_7_length_69571_cov_116.934	21391	31568	21.62	100	100	100	99.7	100	99.8	100	100	100	100	99.5
Cluster10	VRE64_P57	NODE_67_length_14250_cov_41.5229	10684	12743	4.05	0	0	0	0	0	0	42.7	34.3	39.9	0	0
Cluster10	VRE54_P47	NODE_9_length_76199_cov_109.165	28019	38196	21.62	100	100	100	99.7	100	99.8	100	100	100	100	99.5
Cluster10	VRE54_P47	NODE_64_length_14250_cov_40.2061	10684	12743	4.05	0	0	0	0	0	0	42.7	34.3	39.9	0	0
Cluster10	VRE65_P58	NODE_8_length_76199_cov_46.8634	28019	38196	21.62	100	100	100	99.7	100	99.8	100	100	100	100	99.5
Cluster10	VRE65_P58	NODE_66_length_14232_cov_16.415	10666	12725	4.05	0	0	0	0	0	0	42.7	34.3	39.9	0	0
Cluster10	VRE66_P59	NODE_16_length_52481_cov_170.785	28019	38196	21.62	100	100	100	99.7	100	99.8	100	100	100	100	99.5
Cluster10	VRE66_P59	NODE_66_length_14250_cov_59.2909	10684	12743	4.05	0	0	0	0	0	0	42.7	34.3	39.9	0	0
Cluster10	VRE56_P49	NODE_16_length_52319_cov_53.8802	28019	38196	21.62	100	100	100	99.7	100	99.8	100	100	100	100	99.5
Cluster10	VRE56_P49	NODE_66_length_14250_cov_17.6016	10684	12743	4.05	0	0	0	0	0	0	42.7	34.3	39.9	0	0
Cluster10	VRE61_P54	NODE_8_length_76199_cov_62.9342	28019	38196	21.62	100	100	100	99.7	100	99.8	100	100	100	100	99.5
Cluster10	VRE61_P54	NODE_66_length_14250_cov_26.3251	10684	12743	4.05	0	0	0	0	0	0	42.7	34.3	39.9	0	0
Cluster10	VRE60_P53	NODE_26_length_35659_cov_125.757	11252	21429	21.62	100	100	100	99.7	100	99.8	100	100	100	100	99.5
Cluster10	VRE60_P53	NODE_66_length_14250_cov_43.3324	10684	12743	4.05	0	0	0	0	0	0	42.7	34.3	39.9	0	0
Cluster10	VRE67_P60	NODE_63_length_14232_cov_33.3585	10666	12725	4.05	0	0	0	0	0	0	42.7	34.3	39.9	0	0
Homologous gene clusters query. The search function of cblaster was used to query the amino acid sequences of the eleven CDS (yvoA, agaS, lacD2, lacC, frlR, bga, levE, sorC, manZ, manX, immR) against short read assemblies of cluster 10 and cluster 6 isolates. Default parameters were used (max evalue of a blast hit: 0.01, min identity: 30%, min coverage: 50%, max distance between two hits in a clu…
Below, the results of the same query against the complete assembly of VRE32_P32 (cluster 6) and choosing a complete summary output. The numbers preceding each cluster correspond to the scaffold of the assembly (3: pELF_USZ, 2:pl1, 1:chr) on which it was identified. These results are displayed in the Supplemental Fig. S8.
===============
VRE32_P32_RAST
==============
3
-
Cluster1
Query	Subject	Identity	Coverage	E-value	Bitscore	Start	End	Strand
immR	N.A.	100	100	1.33e-131	364	48030	48624	-
manX	N.A.	100	100	4.18e-93	261	48767	49172	-
manZ	N.A.	100	100	2.46e-190	518	49209	50019	-
sort	N.A.	100	100	1.61e-205	559	50005	50902	-
levE	N.A.	100	100	3.91e-110	306	50914	51394	-
bga	N.A.	100	100	0	1216	51396	53175	-
frlR	N.A.	100	100	8.58e-170	464	53345	54056	+
lacC	N.A.	100	100	4.72e-225	610	54286	55249	-
lacD2	N.A.	100	100	1.15e-244	661	55260	56268	-
agaS	N.A.	100	100	3.11e-279	753	56290	57463	-
yvoA	N.A.	100	100	5.57e-174	475	57475	58207	-
2
-
Cluster2
Query	Subject	Identity	Coverage	E-value	Bitscore	Start	End	Strand
lacD2	N.A.	69.3	97.3	2.69e-159	445	72087	73083	-
agaS	N.A.	62.6	100	1.49e-165	466	73098	74268	-
yvoA	N.A.	67.9	100	3.12e-123	347	74283	75018	-
1
-
Cluster3
Query	Subject	Identity	Coverage	E-value	Bitscore	Start	End	Strand
manX	N.A.	60.6	94.8	3.4e-53	160	1899605	1900007	-
manZ	N.A.	88.5	100	1.67e-172	473	1900020	1900830	-
sort	N.A.	83.9	100	3.67e-167	462	1900816	1901707	-
levE	N.A.	81.4	81.1	1.49e-71	208	1901719	1902109	-
lacC	N.A.	53.4	96.9	1.3e-110	320	1902374	1903316	-
lacD2	N.A.	75.8	94.9	1.42e-175	486	1903312	1904308	-
agaS	N.A.	63.8	100	8.76e-179	499	1904300	1905497	-
yvoA	N.A.	69.7	99.2	1.01e-116	330	1905514	1906243	-
lacD2	N.A.	64.6	93.7	2.09e-140	397	1906683	1907658	-

## Sheet: 9 Sequences quality metrics
Isolate	Paired-end read length (bp)	No reads	No reads after trimming	Median Depth	No contigs	Largest contig	Total Length	N50
USZ_VRE1_P1	300	188998	172678	17.1x	195	137926	2965645	40229
USZ_VRE2_P2	300	371558	367812	28.6x	191	132441	2884091	48994
USZ_VRE3_P3	300	623794	618080	32.4x	196	135688	2943353	41947
USZ_VRE4_P4	300	724612	714587	68.8x	211	141578	3098446	41485
USZ_VRE5_P5	300	207580	202455	17.5x	198	134936	3000886	43273
USZ_VRE6_P6	300	237597	233072	22.0x	207	134936	2994548	43145
USZ_VRE7_P7	300	243344	233364	20.6x	199	134936	3001360	45192
USZ_VRE8_P8	300	208831	205047	18.5x	203	134936	3000457	43145
USZ_VRE9_P9	300	283208	276162	25.7x	193	134936	2995215	45192
USZ_VRE10_P10_01	300	222498	217906	20.7x	200	134936	3002390	43145
USZ_VRE11_P11	300	531019	521240	51.1x	198	141021	3007572	49165
USZ_VRE12_P12	300	235012	230371	21.9x	198	134936	2998503	43145
USZ_VRE13_P13	300	225993	222269	20.5x	205	134936	2999393	43145
USZ_VRE14_P14_01	300	349611	342193	31.2x	195	134936	3002886	45192
USZ_VRE15_P15	300	731260	722776	64.5x	243	130398	3099110	34375
USZ_VRE16_P16	300	251640	247273	22.7x	217	134936	3009228	43145
USZ_VRE17_P17	300	293366	288959	25.5x	251	130398	3071562	40537
USZ_VRE18_P18_01	300	233183	213326	18.0x	218	130871	3012123	37511
USZ_VRE19_P19	300	280107	262158	23.1x	242	130398	3063518	40538
USZ_VRE20_P20	300	259608	240690	20.3x	216	133536	3010393	36875
USZ_VRE21_P21	300	805861	792714	75.0x	215	160737	3014822	41616
USZ_VRE22_P22	300	274678	253933	22.4x	221	133536	3014493	36875
USZ_VRE23_P23	300	302401	274975	19.5x	196	134936	3005046	40229
USZ_VRE24_P24	300	260092	244653	22.4x	197	145865	3063088	44027
USZ_VRE25_P25	300	302662	298420	27.4x	201	134936	2992835	40302
USZ_VRE26_P26_01	300	220262	206808	17.6x	221	155322	2956670	46448
USZ_VRE27_P27	300	222582	208064	18.0x	213	145772	2930951	44182
USZ_VRE28_P28	300	792676	783992	71.1x	179	145847	3152729	50258
USZ_VRE29_P29	300	247517	234640	20.2x	213	130871	3002442	37256
USZ_VRE30_P30	300	249102	236305	20.1x	264	116456	3069422	36363
USZ_VRE31_P31	300	357738	333250	29.7x	189	134814	2982065	43145
USZ_VRE32_P32	300	311934	303667	26.4x	232	116456	3115078	36590
USZ_VRE33_P33	300	396589	363613	30.5x	202	135874	3041716	50258
USZ_VRE34_P34	300	678797	669725	66.6x	207	107869	2934248	45716
USZ_VRE35_P35	300	479838	474306	39.2x	231	107869	3087860	47366
USZ_VRE36_P36	300	254337	232623	19.0x	283	132304	3127038	33028
USZ_VRE37_P18_02	300	208070	195449	17.7x	201	160730	2822971	46448
USZ_VRE38_P37	300	293987	286709	24.4x	223	145865	3206188	37094
USZ_VRE39_P10_02	300	277536	258391	22.0x	261	132304	3069159	36363
USZ_VRE40_P38	300	277828	256697	20.5x	227	145865	3207347	36826
USZ_VRE41_P18_03	300	361381	338476	34.6x	190	160730	2798818	46448
USZ_VRE42_P26_02	300	311309	289484	27.0x	199	155322	2944124	53738
USZ_VRE43_P39	300	293001	272994	23.0x	192	130396	3047635	49140
USZ_VRE44_P40	300	1095012	1082772	100.3x	218	134936	2937479	39950
USZ_VRE45_P18_04	300	331298	307334	27.9x	185	160730	2793779	46448
USZ_VRE46_P41_01	150	712103	703529	19.1x	305	116976	3154988	33020
USZ_VRE47_P41_02	150	892869	887090	26.9x	239	116976	3110646	33476
USZ_VRE48_P42	300	465594	460360	44.1x	246	160730	2902516	46310
USZ_VRE49_P41_03	150	660657	652402	19.8x	288	116976	3055697	34294
USZ_VRE50_P43	150	491971	487442	17.1x	201	100767	2951627	43173
USZ_VRE51_P44	150	582731	578803	20.1x	195	136045	2962147	39166
USZ_VRE52_P45	300	387897	382951	31.4x	226	107639	3107702	39274
USZ_VRE53_P46	300	603441	596793	43.3x	227	107639	3106978	37388
USZ_VRE54_P47	300	613221	605544	47.0x	230	107639	3106076	39274
USZ_VRE55_P48	300	408438	401631	39.1x	224	121414	2989870	44541
USZ_VRE56_P49	300	283151	279483	20.6x	233	107639	3106040	37511
USZ_VRE57_P50	300	510174	504150	31.9x	245	100943	3103210	37388
USZ_VRE58_P51	300	381811	374629	26.2x	227	107639	3106280	39307
USZ_VRE59_P52	300	1079474	1065244	84.6x	230	107639	3104905	37511
USZ_VRE60_P53	300	644097	636847	48.9x	224	107639	3108538	37388
USZ_VRE61_P54	300	397480	391251	30.3x	223	107639	3106863	37511
USZ_VRE62_P55	300	300288	296966	20.8x	228	107639	3109175	37388
USZ_VRE63_P56	300	523296	515322	41.5x	230	107638	3107149	37511
USZ_VRE64_P57	300	589128	579000	48.2x	240	107639	3105773	37388
USZ_VRE65_P58	300	341239	332849	20.0x	227	107639	3104665	37511
USZ_VRE66_P59	300	940465	929235	67.9x	239	107639	3107995	37511
USZ_VRE67_P60	300	399252	391734	36.1x	215	107638	3004756	37511
USZ_VRE68_P61	300	529504	520533	43.2x	222	107639	3106257	37511
USZ_VRE69_P14_02	300	217928	212534	18.0x	230	107639	3106027	37388
Quality metrics of raw sequences and assemblies. Columns 2-4 report raw sequences quality metrics and columns 5-9 report assembly quality metrics. N50 is the length of the shortest contig within the set of largest contigs making up 50% of the total genome length
